# Supplementary material for: Uncovering the characteristics of the gut microbiota in patients with acute ischemic stroke and phlegm-heat syndrome
Source: PLoS One. 2022 Nov 3;17(11):e0276598. doi: 10.1371/journal.pone.0276598 (PMC9632779; doi:10.1371/journal.pone.0276598)
Supplement: S2 Table — (XLS) [file pone.0276598.s003.xls]

## Sheet: allsample
# Constructed from biom file
#OTU ID	hDRS	hGGS	hLYQ	hSMX	hWZW	hYXZ	hYY	hZDA	hZQQ	hZZX	ntHJH	ntJSZ	ntLG	ntLTF	ntLXQ	ntSBM	ntYGF	ntZDC	ntZGY	ntZJJ	tCYL	tDH	tKLK	tLBH	tMSX	tWAJ	tZWL	taxonomy
OTU1	105	4190	1248	4549	7	76	36	44	86	340	1441	8786	7722	22334	18609	1099	297	30998	13935	1203	7721	283	354	12	9764	779	218	k__Bacteria; p__Proteobacteria; c__Gammaproteobacteria; o__Enterobacteriales; f__Enterobacteriaceae; g__Escherichia-Shigella; s__uncultured_bacterium_g_Escherichia-Shigella
OTU10	35	10	15	25	0	17	5	14	4800	1	79	62	59	11417	952	73	1542	26	42	77	1265	17	27	1	26	26	4853	k__Bacteria; p__Firmicutes; c__Negativicutes; o__Selenomonadales; f__Veillonellaceae; g__Dialister; s__uncultured_bacterium_g_Dialister
OTU100	98	191	433	6	0	3	4	1	30	0	2	3	193	0	3	1	1	3	13	1	0	3	120	13	3	2	154	k__Bacteria; p__Firmicutes; c__Clostridia; o__Clostridiales; f__Lachnospiraceae; g__Tyzzerella_3; s__uncultured_bacterium_g_Tyzzerella_3
OTU1004	0	7	1	2	0	3	0	8	10	5	0	0	0	1	2	0	6	1	2	68	0	12	23	0	1	4	0	k__Bacteria; p__Proteobacteria; c__Gammaproteobacteria; o__Enterobacteriales; f__Enterobacteriaceae; g__Enterobacter; s__uncultured_bacterium_g_Enterobacter
OTU101	56	3	236	146	350	129	0	9	84	2	8	1	0	5	28	23	202	50	15	0	15	1	12	8	73	11	87	k__Bacteria; p__Firmicutes; c__Clostridia; o__Clostridiales; f__Lachnospiraceae; g__[Eubacterium]_ventriosum_group; s__uncultured_bacterium_g_[Eubacterium]_ventriosum_group
OTU1013	3	1	0	0	2	3	1	3	4	8	4	2	3	0	2	1	11	1	1	0	1	1	2	945	3	110	1	k__Bacteria; p__Firmicutes; c__Clostridia; o__Clostridiales; f__Ruminococcaceae; g__Ruminococcaceae_UCG-014; s__uncultured_bacterium_g_Ruminococcaceae_UCG-014
OTU102	104	0	52	67	1	37	1	4	10	212	0	0	22	1	0	1	15	31	2	1	67	2	49	36	94	0	263	k__Bacteria; p__Firmicutes; c__Clostridia; o__Clostridiales; f__Ruminococcaceae; g__Ruminococcaceae_UCG-004; s__uncultured_bacterium_g_Ruminococcaceae_UCG-004
OTU1027	139	0	16	4	109	60	41	48	20	31	142	1	0	1	31	2	89	4	10	8	268	10	4	50	1	15	83	k__Bacteria; p__Firmicutes; c__Clostridia; o__Clostridiales; f__Ruminococcaceae; g__Subdoligranulum; s__uncultured_bacterium_g_Subdoligranulum
OTU103	2	3	4	7	431	2	288	0	40	0	125	0	0	0	0	12	0	1	2	0	1	320	1	0	0	2	1	k__Bacteria; p__Bacteroidetes; c__Bacteroidia; o__Bacteroidales; f__Rikenellaceae; g__Alistipes; s__uncultured_bacterium_g_Alistipes
OTU1032	46	1	0	0	0	0	0	0	0	0	0	0	0	0	1	1	0	0	0	74	0	0	3	0	0	0	0	k__Bacteria; p__Bacteroidetes; c__Bacteroidia; o__Bacteroidales; f__Bacteroidaceae; g__Bacteroides; s__uncultured_bacterium_g_Bacteroides
OTU104	0	0	0	1	6	0	0	0	3	5	25	0	0	0	1	0	4	3	4	0	0	1	3	985	2	263	1	k__Bacteria; p__Firmicutes; c__Clostridia; o__Clostridiales; f__Ruminococcaceae; g__Ruminococcaceae_UCG-014; s__uncultured_bacterium_g_Ruminococcaceae_UCG-014
OTU105	19	2	521	165	308	11	32	70	25	87	59	0	0	3	8	6	115	47	13	1	56	109	26	47	18	12	157	k__Bacteria; p__Firmicutes; c__Clostridia; o__Clostridiales; f__Lachnospiraceae; g__Dorea; s__uncultured_bacterium_g_Dorea
OTU106	2	0	0	0	0	0	0	1	0	0	1	0	0	0	1	0	0	3	2	0	5	5	1	0	1041	2	4	k__Bacteria; p__Proteobacteria; c__Gammaproteobacteria; o__Aeromonadales; f__Succinivibrionaceae; g__Succinivibrio; s__uncultured_bacterium_g_Succinivibrio
OTU107	2	0	1	1	0	108	28	2	26	0	1	2	1	1	468	13	7	1	8	2	1	75	2	24	130	16	199	k__Bacteria; p__Firmicutes; c__Clostridia; o__Clostridiales; f__Ruminococcaceae; g__Ruminiclostridium_5; s__Carnobacterium_sp
OTU1079	21	13	73	3	2	0	0	1	0	0	0	7	42	1	0	0	1	1	0	1	0	0	7	0	0	0	2	k__Bacteria; p__Firmicutes; c__Clostridia; o__Clostridiales; f__Lachnospiraceae; g__uncultured_bacterium_f_Lachnospiraceae; s__uncultured_bacterium_f_Lachnospiraceae
OTU108	13	0	0	19	61	0	0	7	1	0	3	0	1	236	0	1	31	4	106	12	8	0	2	0	51	4	601	k__Bacteria; p__Actinobacteria; c__Actinobacteria; o__Bifidobacteriales; f__Bifidobacteriaceae; g__Bifidobacterium; s__Bifidobacterium_bifidum
OTU1084	18	44	217	16	0	61	45	22	17	0	0	0	1	0	1	1	0	0	0	0	0	22	3	2	0	0	1	k__Bacteria; p__Firmicutes; c__Clostridia; o__Clostridiales; f__Lachnospiraceae; g__uncultured_bacterium_f_Lachnospiraceae; s__uncultured_bacterium_f_Lachnospiraceae
OTU109	6	1	121	3	71	27	438	2	4	2	7	0	0	0	0	36	0	413	6	0	5	23	42	0	4	490	57	k__Bacteria; p__Bacteroidetes; c__Bacteroidia; o__Bacteroidales; f__Prevotellaceae; g__Paraprevotella; s__Paraprevotella_clara
OTU11	14	4	6	11	13	633	153	0	204	2685	3535	31	29	16	2250	1513	924	30	2668	38	30	793	38	191	2933	1181	451	k__Bacteria; p__Firmicutes; c__Clostridia; o__Clostridiales; f__Ruminococcaceae; g__[Eubacterium]_coprostanoligenes_group; s__uncultured_bacterium_g_[Eubacterium]_coprostanoligenes_group
OTU110	10	2	166	10	0	81	1052	3	8	0	7	2	3	3	7	6	2	0	2	745	1	1	1	0	120	1	0	k__Bacteria; p__Firmicutes; c__Negativicutes; o__Selenomonadales; f__Acidaminococcaceae; g__Phascolarctobacterium; s__uncultured_bacterium_g_Phascolarctobacterium
OTU111	596	0	2	6	2	77	3	18	18	117	8	0	0	0	5	20	0	1	0	0	2	1	0	101	87	11	152	k__Bacteria; p__Firmicutes; c__Clostridia; o__Clostridiales; f__Ruminococcaceae; g__Ruminococcus_1; s__uncultured_bacterium_g_Ruminococcus_1
OTU1113	53	1	34	0	6	89	33	5	45	7	8	0	0	0	17	2	32	27	0	0	0	27	19	54	0	3	0	k__Bacteria; p__Firmicutes; c__Clostridia; o__Clostridiales; f__Lachnospiraceae; g__uncultured_bacterium_f_Lachnospiraceae; s__uncultured_bacterium_f_Lachnospiraceae
OTU112	1930	9	7	10	103	155	10	67	511	19	15	2	2	2	28	124	196	2	7	4	14	3	1	28	29	111	6	k__Bacteria; p__Firmicutes; c__Clostridia; o__Clostridiales; f__Lachnospiraceae; g__[Eubacterium]_eligens_group; s__uncultured_bacterium_g_[Eubacterium]_eligens_group
OTU113	0	0	0	0	0	0	0	1	0	0	0	0	0	0	0	0	0	11	12	0	9	10	7	0	64	1101	4	k__Bacteria; p__Firmicutes; c__Clostridia; o__Clostridiales; f__Ruminococcaceae; g__[Eubacterium]_coprostanoligenes_group; s__uncultured_bacterium_g_[Eubacterium]_coprostanoligenes_group
OTU1132	1	1	1	2	0	69	234	2	2	0	45	0	0	1	1	12	0	0	2	0	1	1	330	0	1	1	0	k__Bacteria; p__Bacteroidetes; c__Bacteroidia; o__Bacteroidales; f__Prevotellaceae; g__Paraprevotella; s__uncultured_bacterium_g_Paraprevotella
OTU1135	1	0	1	2	0	10	85	12	4	3	0	2	0	0	0	0	1	2	14	0	0	59	1	0	2	29	0	k__Bacteria; p__Firmicutes; c__Clostridia; o__Clostridiales; f__Ruminococcaceae; g__Ruminococcaceae_UCG-005; s__uncultured_bacterium_g_Ruminococcaceae_UCG-005
OTU1138	2	0	0	2	158	0	25	121	1	1	0	0	0	0	0	0	0	0	1	0	1	55	0	1	0	1	0	k__Bacteria; p__Firmicutes; c__Clostridia; o__Clostridiales; f__Ruminococcaceae; g__Intestinimonas; s__uncultured_bacterium_g_Intestinimonas
OTU114	15	150	7	118	7	2	5	3	3	53	6	894	49	76	23	34	7	501	49	24	5	12	124	10	2	4	4	k__Bacteria; p__Firmicutes; c__Clostridia; o__Clostridiales; f__Lachnospiraceae; g__Lachnoclostridium; s__uncultured_bacterium_g_Lachnoclostridium
OTU115	23	10	88	15	6	2	4	37	39	14	7	21	1065	236	6	86	73	53	2	14	7	173	12	1	19	3	6	k__Bacteria; p__Firmicutes; c__Bacilli; o__Lactobacillales; f__Streptococcaceae; g__Streptococcus; s__uncultured_bacterium_g_Streptococcus
OTU116	0	29	10	6	5	10	7	61	7	754	1	3	4	49	5	6	10	30	3	0	0	14	3	9	81	12	13	k__Bacteria; p__Firmicutes; c__Erysipelotrichia; o__Erysipelotrichales; f__Erysipelotrichaceae; g__Turicibacter; s__uncultured_bacterium_g_Turicibacter
OTU117	2	0	0	0	0	0	0	1	17	2	0	1	50	1	7	0	0	3	5	0	639	1	12	1	2	7	2	k__Bacteria; p__Firmicutes; c__Bacilli; o__Lactobacillales; f__Lactobacillaceae; g__Lactobacillus; s__Lactobacillus_salivarius
OTU118	1	0	0	0	1	1	15	0	0	387	0	1	0	1	0	0	0	2	3	0	0	108	2	3	18	1	226	k__Bacteria; p__Firmicutes; c__Clostridia; o__Clostridiales; f__Ruminococcaceae; g__Negativibacillus; s__uncultured_bacterium_g_Negativibacillus
OTU1181	3	0	7	47	0	0	3	4	0	2	1	318	22	0	1	1	2	12	1	1	0	0	0	0	0	0	0	k__Bacteria; p__Firmicutes; c__Clostridia; o__Clostridiales; f__Lachnospiraceae; g__uncultured_bacterium_f_Lachnospiraceae; s__uncultured_bacterium_f_Lachnospiraceae
OTU1182	4	27	19	36	2	2	2	1	2	2	1	593	27	0	2	9	4	9	2	23	0	1	8	0	5	0	1	k__Bacteria; p__Firmicutes; c__Clostridia; o__Clostridiales; f__Lachnospiraceae; g__uncultured_bacterium_f_Lachnospiraceae; s__uncultured_bacterium_f_Lachnospiraceae
OTU119	1	0	1	2	0	1	0	1	0	1	2	0	1	0	1	0	1	7	8	2	7	5	7	0	435	504	6	k__Bacteria; p__Firmicutes; c__Clostridia; o__Clostridiales; f__Ruminococcaceae; g__Ruminococcaceae_UCG-014; s__uncultured_bacterium_g_Ruminococcaceae_UCG-014
OTU12	16	7	4	2118	730	25	77	722	28	27	27	18	52	22	1060	6201	396	24	195	49	493	111	4889	167	58	79	90	k__Bacteria; p__Bacteroidetes; c__Bacteroidia; o__Bacteroidales; f__Rikenellaceae; g__Alistipes; s__Alistipes_sp
OTU120	31	0	0	0	0	0	0	0	0	0	7	3	2	0	3	4	798	0	0	5	0	0	0	0	0	0	0	k__Bacteria; p__Firmicutes; c__Negativicutes; o__Selenomonadales; f__Veillonellaceae; g__Megasphaera; s__uncultured_bacterium_g_Megasphaera
OTU121	2	0	319	3	0	2	3	2	3	0	4	645	3	0	4	2	3	0	0	4	0	0	0	0	0	0	0	k__Bacteria; p__Firmicutes; c__Clostridia; o__Clostridiales; f__Lachnospiraceae; g__uncultured_bacterium_f_Lachnospiraceae; s__uncultured_bacterium_f_Lachnospiraceae
OTU1210	66	20	59	33	8	3	18	0	1	7	27	4	3	3	519	7	99	24	5	8	3	1	16	9	4	7	1	k__Bacteria; p__Bacteroidetes; c__Bacteroidia; o__Bacteroidales; f__Bacteroidaceae; g__Bacteroides; s__uncultured_bacterium_g_Bacteroides
OTU1211	0	0	0	0	0	0	0	0	0	0	3	2	3	1	4	474	6	1	78	1	2	0	0	0	0	1	0	k__Bacteria; p__Proteobacteria; c__Deltaproteobacteria; o__Desulfovibrionales; f__Desulfovibrionaceae; g__Desulfovibrio; s__uncultured_bacterium_g_Desulfovibrio
OTU122	2	1	2	6	1	4	6	1	4	0	3	7	4	1	8	608	7	1	2	8	0	6	4	1	2	1	11	k__Bacteria; p__Firmicutes; c__Clostridia; o__Clostridiales; f__Ruminococcaceae; g__[Eubacterium]_coprostanoligenes_group; s__uncultured_bacterium_g_[Eubacterium]_coprostanoligenes_group
OTU1221	0	0	0	0	0	1	0	0	0	0	4	1	1	0	1	224	0	0	0	3	1	0	0	1	7	14	0	k__Bacteria; p__Firmicutes; c__Clostridia; o__Clostridiales; f__Ruminococcaceae; g__Ruminococcaceae_UCG-002; s__uncultured_bacterium_g_Ruminococcaceae_UCG-002
OTU123	22	0	131	3	92	22	18	53	34	100	2	0	0	0	48	13	36	23	5	4	3	28	24	12	100	51	93	k__Bacteria; p__Firmicutes; c__Clostridia; o__Clostridiales; f__Lachnospiraceae; g__Coprococcus_1; s__uncultured_bacterium_g_Coprococcus_1
OTU124	0	0	0	1	1	60	39	1	1	0	0	1	2	0	2	0	162	6	4	0	4	1165	3	0	4	6	0	k__Bacteria; p__Bacteroidetes; c__Bacteroidia; o__Bacteroidales; f__Prevotellaceae; g__Prevotella_9; s__uncultured_bacterium_g_Prevotella_9
OTU1241	0	0	0	0	7	2	0	0	1	2	1	0	0	1	0	72	1	22	2217	1	11	11	13	1021	8	613	15	k__Bacteria; p__Firmicutes; c__Negativicutes; o__Selenomonadales; f__Veillonellaceae; g__Dialister; s__uncultured_bacterium_g_Dialister
OTU125	20	137	3	209	25	1	4	24	8	31	9	16	40	22	32	34	7	149	7	8	35	4	86	7	44	7	7	k__Bacteria; p__Firmicutes; c__Clostridia; o__Clostridiales; f__Ruminococcaceae; g__Flavonifractor; s__uncultured_bacterium_g_Flavonifractor
OTU1254	0	0	5	13	18	24	12	29	20	4	27	1	2	0	4	1	15	2	0	217	0	1	1	2	0	2	25	k__Bacteria; p__Firmicutes; c__Clostridia; o__Clostridiales; f__Lachnospiraceae; g__[Ruminococcus]_gauvreauii_group; s__uncultured_bacterium_g_[Ruminococcus]_gauvreauii_group
OTU126	1	0	0	3	0	0	0	0	0	1	4	0	0	0	0	35	0	9	6	0	5	6	5	0	5	551	3	k__Bacteria; p__Proteobacteria; c__Gammaproteobacteria; o__Betaproteobacteriales; f__Burkholderiaceae; g__Comamonas; s__uncultured_bacterium_g_Comamonas
OTU1263	4	2	3	5	1	323	1	3	2	1	5	0	0	2	0	0	0	1	3	2	4	399	1	128	1	2	1	k__Bacteria; p__Firmicutes; c__Negativicutes; o__Selenomonadales; f__Veillonellaceae; g__Megasphaera; s__Megasphaera_elsdenii
OTU1266	1	0	0	1	36	2	4	2	2	0	1	0	0	0	2	0	5	0	0	0	0	1	64	2	0	3	30	k__Bacteria; p__Firmicutes; c__Clostridia; o__Clostridiales; f__Ruminococcaceae; g__Faecalibacterium; s__uncultured_bacterium_g_Faecalibacterium
OTU127	18	28	20	43	10	35	11	17	46	124	40	22	29	33	33	37	36	26	25	508	17	24	16	18	53	31	36	k__Bacteria; p__Cyanobacteria; c__Oxyphotobacteria; o__Chloroplast; f__uncultured_bacterium_o_Chloroplast; g__uncultured_bacterium_o_Chloroplast; s__uncultured_bacterium_o_Chloroplast
OTU1272	8	0	26	2	1	15	20	9	11	0	0	0	0	0	0	0	1	1	0	0	0	4	0	9	0	0	1	k__Bacteria; p__Firmicutes; c__Clostridia; o__Clostridiales; f__Lachnospiraceae; g__uncultured_bacterium_f_Lachnospiraceae; s__uncultured_bacterium_f_Lachnospiraceae
OTU128	14	0	2	143	0	1	0	7	0	1	21	24	7	333	10	26	3	9	22	47	51	1	24	0	0	9	42	k__Bacteria; p__Firmicutes; c__Clostridia; o__Clostridiales; f__Ruminococcaceae; g__Ruminiclostridium_5; s__uncultured_bacterium_g_Ruminiclostridium_5
OTU1285	135	1	3	7	228	59	24	9	36	6	305	1	2	2	26	120	23	20	30	1	80	86	48	363	1151	3269	169	k__Bacteria; p__Firmicutes; c__Clostridia; o__Clostridiales; f__Ruminococcaceae; g__Ruminococcaceae_UCG-002; s__uncultured_bacterium_g_Ruminococcaceae_UCG-002
OTU129	2	1	0	0	51	41	24	56	48	28	25	0	1	0	141	30	47	1	19	3	1	86	64	28	171	35	10	k__Bacteria; p__Firmicutes; c__Clostridia; o__Clostridiales; f__Ruminococcaceae; g__Ruminococcaceae_UCG-003; s__uncultured_bacterium_g_Ruminococcaceae_UCG-003
OTU1295	114	0	0	1	0	0	0	12	11	0	0	0	0	0	0	0	0	0	19	0	0	0	1	0	0	2	1	k__Bacteria; p__Firmicutes; c__Clostridia; o__Clostridiales; f__Lachnospiraceae; g__[Eubacterium]_ventriosum_group; s__uncultured_bacterium_g_[Eubacterium]_ventriosum_group
OTU13	44	47	282	745	152	25	1	81	47	1301	52	415	612	904	226	96	232	102	696	6579	169	14	549	512	40	410	2060	k__Bacteria; p__Actinobacteria; c__Actinobacteria; o__Bifidobacteriales; f__Bifidobacteriaceae; g__Bifidobacterium; s__Bifidobacterium_longum_subsp
OTU130	4	2	1	3	0	217	202	184	11	3	28	2	1	0	0	0	41	0	13	1	35	0	0	0	7	0	17	k__Bacteria; p__Firmicutes; c__Clostridia; o__Clostridiales; f__Ruminococcaceae; g__Ruminococcus_1; s__uncultured_bacterium_g_Ruminococcus_1
OTU1303	128	0	0	1	2	0	0	0	1	0	0	0	0	0	5	0	0	0	1	0	1	2	1	4	0	1	0	k__Bacteria; p__Bacteroidetes; c__Bacteroidia; o__Bacteroidales; f__Bacteroidaceae; g__Bacteroides; s__uncultured_bacterium_g_Bacteroides
OTU131	2	2	2	3	81	25	7	172	19	22	136	1	6	1	9	48	61	0	49	5	45	8	104	44	6	11	7	k__Bacteria; p__Bacteroidetes; c__Bacteroidia; o__Bacteroidales; f__Marinifilaceae; g__Odoribacter; s__uncultured_bacterium_g_Odoribacter
OTU132	1	0	9	1	439	85	8	1	1	2	6	0	0	0	1	60	28	0	30	0	1	1	0	109	23	1	0	k__Bacteria; p__Bacteroidetes; c__Bacteroidia; o__Bacteroidales; f__Rikenellaceae; g__Alistipes; s__Alistipes_sp
OTU133	0	0	0	0	0	0	1	0	0	0	35	0	0	0	1	128	3	0	30	1	2	1	0	171	95	144	1	k__Bacteria; p__Firmicutes; c__Clostridia; o__Clostridiales; f__uncultured_bacterium_o_Clostridiales; g__uncultured_bacterium_o_Clostridiales; s__uncultured_bacterium_o_Clostridiales
OTU134	47	1	1	0	206	8	12	13	9	48	2	1	0	0	44	3	5	1	28	0	15	3	24	17	178	3	39	k__Bacteria; p__Firmicutes; c__Clostridia; o__Clostridiales; f__Ruminococcaceae; g__Ruminiclostridium_5; s__uncultured_bacterium_g_Ruminiclostridium_5
OTU135	30	84	182	1	90	79	31	43	9	94	35	0	23	0	17	3	22	4	8	149	57	3	42	11	66	1	187	k__Bacteria; p__Firmicutes; c__Clostridia; o__Clostridiales; f__Lachnospiraceae; g__[Eubacterium]_hallii_group; s__uncultured_bacterium_g_[Eubacterium]_hallii_group
OTU136	2	1	3	2	1	141	76	30	4	0	0	0	0	0	0	0	0	3	44	0	3	22	1	72	2	2	188	k__Bacteria; p__Firmicutes; c__Clostridia; o__Clostridiales; f__Ruminococcaceae; g__[Eubacterium]_coprostanoligenes_group; s__uncultured_bacterium_g_[Eubacterium]_coprostanoligenes_group
OTU137	1	2	1	367	0	1	3	2	1	0	6	1	385	69	1	2	3	0	0	1	3	0	0	0	1	0	0	k__Bacteria; p__Firmicutes; c__Clostridia; o__Clostridiales; f__Lachnospiraceae; g__Tyzzerella; s__uncultured_bacterium_g_Tyzzerella
OTU138	1	2	3	1	0	302	0	2	3	0	0	0	0	0	0	0	0	1	1	0	0	83	1	0	209	3	1	k__Bacteria; p__Firmicutes; c__Erysipelotrichia; o__Erysipelotrichales; f__Erysipelotrichaceae; g__Catenibacterium; s__uncultured_bacterium_g_Catenibacterium
OTU1389	0	0	7	1	16	0	4	13	2	0	4	0	0	0	3	1	39	0	2	0	1	3	0	0	0	1	12	k__Bacteria; p__Firmicutes; c__Clostridia; o__Clostridiales; f__Ruminococcaceae; g__uncultured_bacterium_f_Ruminococcaceae; s__uncultured_bacterium_f_Ruminococcaceae
OTU139	812	27	3	3	0	1	0	1	9	2	1	1	5	3	4	44	1	0	2	894	0	0	153	0	63	10	1	k__Bacteria; p__Bacteroidetes; c__Bacteroidia; o__Bacteroidales; f__Bacteroidaceae; g__Bacteroides; s__Bacteroides_massiliensis_B84634_=_Timone_84634_=_DSM_17679_=_JCM_13223
OTU14	4324	62	18	102	1753	18	16	1196	45	451	3437	21	1512	14	180	659	27	12	33	32	1139	32	3365	13	11	23	13	k__Bacteria; p__Firmicutes; c__Negativicutes; o__Selenomonadales; f__Acidaminococcaceae; g__Phascolarctobacterium; s__Ruminococcus_sp
OTU140	1	1	1	2	3	8	4	7	25	114	11	4	1	7	61	548	68	1	3	5	45	2	31	18	33	9	2	k__Bacteria; p__Firmicutes; c__Clostridia; o__Clostridiales; f__Ruminococcaceae; g__Ruminococcaceae_UCG-005; s__uncultured_bacterium_g_Ruminococcaceae_UCG-005
OTU141	1	0	0	1	0	157	0	1	3	0	427	0	1	1	53	3	3	1	4	1	4	488	2	12	4	2	1	k__Bacteria; p__Firmicutes; c__Negativicutes; o__Selenomonadales; f__Veillonellaceae; g__Mitsuokella; s__uncultured_bacterium_g_Mitsuokella
OTU1413	18	0	10	3	6	34	58	33	10	2	1	0	2	0	1	0	63	0	0	1	2	6	7	3	0	1	2	k__Bacteria; p__Firmicutes; c__Clostridia; o__Clostridiales; f__Lachnospiraceae; g__uncultured_bacterium_f_Lachnospiraceae; s__uncultured_bacterium_f_Lachnospiraceae
OTU142	46	3	4	30	0	3	9	12	26	9	7	28	552	6	4	7	14	8	3	54	58	84	2	0	0	13	24	k__Bacteria; p__Actinobacteria; c__Actinobacteria; o__Micrococcales; f__Micrococcaceae; g__Rothia; s__uncultured_bacterium_g_Rothia
OTU1425	6	1	4	84	0	1	6	23	10	1	0	0	0	0	0	0	2	0	0	0	1	3	2	1	0	1	6	k__Bacteria; p__Firmicutes; c__Clostridia; o__Clostridiales; f__Lachnospiraceae; g__Roseburia; s__uncultured_bacterium_g_Roseburia
OTU143	2	2	0	0	1	2	38	87	13	0	0	0	0	0	1	0	0	2	2	2	2	75	1	1	83	34	204	k__Bacteria; p__Firmicutes; c__Clostridia; o__Clostridiales; f__Ruminococcaceae; g__Ruminococcaceae_NK4A214_group; s__uncultured_bacterium_g_Ruminococcaceae_NK4A214_group
OTU144	2	0	0	1	4	0	0	13	0	5	12	1	0	2	22	426	8	0	10	2	17	2	26	5	13	5	0	k__Bacteria; p__Firmicutes; c__Clostridia; o__Clostridiales; f__Ruminococcaceae; g__Intestinimonas; s__Intestinimonas_butyriciproducens
OTU1444	0	4	11	75	0	2	0	2	0	0	0	12	23	0	0	0	0	0	0	0	1	0	0	0	0	0	1	k__Bacteria; p__Firmicutes; c__Clostridia; o__Clostridiales; f__Lachnospiraceae; g__uncultured_bacterium_f_Lachnospiraceae; s__uncultured_bacterium_f_Lachnospiraceae
OTU145	75	0	13	1	221	53	25	25	64	54	11	1	0	0	13	0	81	3	4	1	22	24	43	14	5	24	182	k__Bacteria; p__Firmicutes; c__Clostridia; o__Clostridiales; f__Lachnospiraceae; g__uncultured_bacterium_f_Lachnospiraceae; s__uncultured_bacterium_f_Lachnospiraceae
OTU146	0	0	0	1	0	67	74	2	1	0	899	1	1	0	8	2	4	0	0	4	0	236	1	0	0	1	0	k__Bacteria; p__Bacteroidetes; c__Bacteroidia; o__Bacteroidales; f__Prevotellaceae; g__Alloprevotella; s__uncultured_bacterium_g_Alloprevotella
OTU1466	0	0	0	0	54	0	0	5	0	0	0	0	0	0	0	19	17	0	0	0	1	0	0	4	0	2	0	k__Bacteria; p__Firmicutes; c__Clostridia; o__Clostridiales; f__Ruminococcaceae; g__Negativibacillus; s__uncultured_bacterium_g_Negativibacillus
OTU147	2	0	0	0	1	0	0	0	0	624	0	0	0	0	6	7	0	0	3	0	0	0	0	2	0	0	0	k__Bacteria; p__Firmicutes; c__Clostridia; o__Clostridiales; f__Christensenellaceae; g__uncultured_bacterium_f_Christensenellaceae; s__uncultured_bacterium_f_Christensenellaceae
OTU148	0	0	0	0	0	0	0	0	0	0	0	0	0	0	21	0	0	2	10	0	2	0	3	6	210	27	272	k__Bacteria; p__Tenericutes; c__Mollicutes; o__Mollicutes_RF39; f__uncultured_bacterium_o_Mollicutes_RF39; g__uncultured_bacterium_o_Mollicutes_RF39; s__uncultured_bacterium_o_Mollicutes_RF39
OTU149	1	0	0	4	0	37	1	0	218	23	9	0	0	0	2	1	1	8	21	0	876	16	45	0	5	3	9	k__Bacteria; p__Proteobacteria; c__Gammaproteobacteria; o__Betaproteobacteriales; f__Burkholderiaceae; g__Sutterella; s__uncultured_bacterium_g_Sutterella
OTU15	0	0	0	0	39	0	0	0	9	47	1	0	0	0	0	0	2	0	0	0	0	0	5	13308	0	0	0	k__Bacteria; p__Bacteroidetes; c__Bacteroidia; o__Bacteroidales; f__Muribaculaceae; g__CAG-873; s__uncultured_bacterium_g_CAG-873
OTU150	11	0	0	1	1	0	0	0	0	0	27	0	0	1	0	10	0	3	169	0	1	5	0	0	1	321	3	k__Bacteria; p__Bacteroidetes; c__Bacteroidia; o__Bacteroidales; f__Tannerellaceae; g__Parabacteroides; s__uncultured_bacterium_g_Parabacteroides
OTU151	1	2	1	5	0	3	18	382	3	0	2	5	2	0	1	0	275	0	0	1	1	33	1	2	0	21	0	k__Bacteria; p__Tenericutes; c__Mollicutes; o__Mollicutes_RF39; f__uncultured_bacterium_o_Mollicutes_RF39; g__uncultured_bacterium_o_Mollicutes_RF39; s__uncultured_bacterium_o_Mollicutes_RF39
OTU1512	7	0	0	0	3	1	2	2	3	26	39	2	8	6	20	19	0	9	30	7	10	1	27	5	6	3	4	k__Bacteria; p__Firmicutes; c__Clostridia; o__Clostridiales; f__Lachnospiraceae; g__Lachnoclostridium; s__uncultured_bacterium_g_Lachnoclostridium
OTU1513	0	1	2	0	1	2	0	1	3	0	1	1	1	0	0	0	0	1	0	0	1	2	2	30	0	128	0	k__Bacteria; p__Firmicutes; c__Clostridia; o__Clostridiales; f__Ruminococcaceae; g__Ruminococcaceae_UCG-014; s__uncultured_bacterium_g_Ruminococcaceae_UCG-014
OTU152	34	1	1	4	313	111	114	1	13	0	3	1	0	0	16	9	0	118	38	0	2	23	2	1	91	26	35	k__Bacteria; p__Bacteroidetes; c__Bacteroidia; o__Bacteroidales; f__Marinifilaceae; g__Butyricimonas; s__uncultured_bacterium_g_Butyricimonas
OTU1524	0	0	0	2	0	0	100	0	0	0	0	0	1	0	0	0	0	0	0	0	0	0	0	0	3	1	0	k__Bacteria; p__Firmicutes; c__Clostridia; o__Clostridiales; f__Lachnospiraceae; g__uncultured_bacterium_f_Lachnospiraceae; s__uncultured_bacterium_f_Lachnospiraceae
OTU1528	230	1	147	8	130	89	104	68	47	22	222	2	2	0	65	5	88	7	22	14	284	36	2	70	3	10	148	k__Bacteria; p__Firmicutes; c__Clostridia; o__Clostridiales; f__Ruminococcaceae; g__Subdoligranulum; s__uncultured_bacterium_g_Subdoligranulum
OTU153	1	0	0	0	29	0	0	18	1	23	128	1	2	0	26	31	9	1	16	1	31	1	45	18	20	2	50	k__Bacteria; p__Firmicutes; c__Clostridia; o__Clostridiales; f__Ruminococcaceae; g__DTU089; s__uncultured_bacterium_g_DTU089
OTU1531	2	1	1	1	0	0	279	0	0	0	0	0	0	0	0	0	0	0	1	0	0	17	0	10	289	3	1	k__Bacteria; p__Firmicutes; c__Erysipelotrichia; o__Erysipelotrichales; f__Erysipelotrichaceae; g__Holdemanella; s__uncultured_bacterium_g_Holdemanella
OTU1538	0	0	0	0	0	3	34	0	0	0	0	0	0	0	0	0	76	0	0	0	0	38	0	1	0	1	0	k__Bacteria; p__Bacteroidetes; c__Bacteroidia; o__Bacteroidales; f__Prevotellaceae; g__Prevotella_9; s__uncultured_bacterium_g_Prevotella_9
OTU154	6	0	0	5	0	0	0	405	6	0	0	2	0	0	0	2	13	1	0	2	0	0	1	36	34	6	0	k__Bacteria; p__Firmicutes; c__Clostridia; o__Clostridiales; f__Ruminococcaceae; g__Ruminococcaceae_UCG-014; s__uncultured_bacterium_g_Ruminococcaceae_UCG-014
OTU1540	0	1	0	2	55	50	42	115	81	1	3	1	1	1	82	2	220	1	8	0	0	19	136	2	4	10	19	k__Bacteria; p__Firmicutes; c__Clostridia; o__Clostridiales; f__Ruminococcaceae; g__Ruminococcaceae_UCG-005; s__uncultured_bacterium_g_Ruminococcaceae_UCG-005
OTU155	1	0	1	2	10	86	1	9	3	236	15	1	0	1	48	4	0	0	9	1	13	0	2	5	10	16	6	k__Bacteria; p__Firmicutes; c__Clostridia; o__Clostridiales; f__Lachnospiraceae; g__uncultured_bacterium_f_Lachnospiraceae; s__uncultured_bacterium_f_Lachnospiraceae
OTU1557	0	1	1	0	2	0	0	184	1	0	0	0	0	0	0	4	0	0	30	0	0	2	0	0	0	6	0	k__Bacteria; p__Bacteroidetes; c__Bacteroidia; o__Bacteroidales; f__Bacteroidaceae; g__Bacteroides; s__uncultured_bacterium_g_Bacteroides
OTU156	11	1	1	0	20	3	7	27	2	21	17	0	3	0	21	0	12	10	12	0	35	5	182	30	2	2	3	k__Bacteria; p__Firmicutes; c__Clostridia; o__Clostridiales; f__Ruminococcaceae; g__Oscillibacter; s__uncultured_bacterium_g_Oscillibacter
OTU157	1	0	0	0	37	0	0	7	4	3	8	1	1	0	5	308	3	0	45	5	73	0	7	31	4	12	17	k__Bacteria; p__Firmicutes; c__Clostridia; o__Clostridiales; f__Ruminococcaceae; g__Ruminiclostridium_9; s__uncultured_bacterium_g_Ruminiclostridium_9
OTU158	28	3	472	4	55	13	10	68	10	59	2	0	1	1	1	15	21	20	3	24	18	10	15	18	19	4	90	k__Bacteria; p__Firmicutes; c__Clostridia; o__Clostridiales; f__Lachnospiraceae; g__Agathobacter; s__Eubacterium_ramulus
OTU1585	43	42	115	18	2	3	4	17	243	4	19	76	4610	67	12	53	44	46	6	39	533	67	12	0	10	1	13	k__Bacteria; p__Firmicutes; c__Bacilli; o__Lactobacillales; f__Streptococcaceae; g__Streptococcus; s__uncultured_bacterium_g_Streptococcus
OTU159	3	0	0	4	0	2	4	428	2	0	0	0	0	0	0	0	0	0	0	0	0	0	0	0	0	0	0	k__Bacteria; p__Bacteroidetes; c__Bacteroidia; o__Bacteroidales; f__Prevotellaceae; g__Prevotella_7; s__Massiliprevotella_massiliensis
OTU16	0	3	0	0	0	0	0	0	0	99	128	28	44	33	43	10326	42	13	1479	39	4	14	9	1	56	22	6	k__Bacteria; p__Synergistetes; c__Synergistia; o__Synergistales; f__Synergistaceae; g__Cloacibacillus; s__uncultured_bacterium_g_Cloacibacillus
OTU160	3	0	7	1	0	0	52	0	1	0	0	0	1	0	0	0	2	2	1	0	0	2	394	0	4	8	2	k__Bacteria; p__Firmicutes; c__Clostridia; o__Clostridiales; f__Ruminococcaceae; g__Ruminiclostridium_6; s__uncultured_bacterium_g_Ruminiclostridium_6
OTU161	0	0	0	11	2	1	0	1	0	200	1	0	0	0	36	0	9	0	2	0	25	0	42	0	1	0	20	k__Bacteria; p__Firmicutes; c__Clostridia; o__Clostridiales; f__Ruminococcaceae; g__Caproiciproducens; s__uncultured_bacterium_g_Caproiciproducens
OTU162	0	0	0	0	1	7	8	0	0	0	0	0	0	0	0	0	0	2	9	0	2	2	61	0	31	233	5	k__Bacteria; p__Firmicutes; c__Clostridia; o__Clostridiales; f__Ruminococcaceae; g__Ruminococcaceae_UCG-010; s__uncultured_bacterium_g_Ruminococcaceae_UCG-010
OTU163	43	2	38	25	9	4	22	10	23	2	9	0	0	4	1	4	108	2	2	0	0	85	2	11	1	78	38	k__Bacteria; p__Firmicutes; c__Clostridia; o__Clostridiales; f__Lachnospiraceae; g__Lachnospiraceae_ND3007_group; s__uncultured_bacterium_g_Lachnospiraceae_ND3007_group
OTU164	0	0	0	0	11	0	0	0	0	307	0	0	0	0	4	2	0	0	7	0	0	2	0	2	3	3	33	k__Bacteria; p__Firmicutes; c__Clostridia; o__Clostridiales; f__Ruminococcaceae; g__Ruminiclostridium_5; s__uncultured_bacterium_g_Ruminiclostridium_5
OTU165	28	10	5	38	8	30	9	19	21	9	26	14	52	15	11	16	94	18	29	26	17	26	11	15	20	25	13	k__Bacteria; p__Firmicutes; c__Bacilli; o__Lactobacillales; f__Lactobacillaceae; g__Lactobacillus; s__uncultured_bacterium_g_Lactobacillus
OTU166	0	62	2	11	17	1	0	1	0	2	2	8	71	59	12	5	1	19	2	14	6	0	12	0	36	0	0	k__Bacteria; p__Firmicutes; c__Erysipelotrichia; o__Erysipelotrichales; f__Erysipelotrichaceae; g__Erysipelatoclostridium; s__uncultured_bacterium_g_Erysipelatoclostridium
OTU167	1	0	0	1	0	72	0	1	2	0	0	0	1	1	0	0	0	4	2	0	2	555	4	0	1	3	3	k__Bacteria; p__Firmicutes; c__Negativicutes; o__Selenomonadales; f__Veillonellaceae; g__Megasphaera; s__uncultured_bacterium_g_Megasphaera
OTU168	3	0	3	5	0	720	1	4	3	0	0	0	0	0	0	0	0	0	0	0	0	0	0	0	0	0	0	k__Bacteria; p__Bacteroidetes; c__Bacteroidia; o__Bacteroidales; f__Muribaculaceae; g__uncultured_bacterium_f_Muribaculaceae; s__uncultured_bacterium_f_Muribaculaceae
OTU169	3	1	41	1	1	1	1	4	2	0	0	14	19	188	1	2	2	3	1	2	0	1	1	0	12	0	1	k__Bacteria; p__Firmicutes; c__Erysipelotrichia; o__Erysipelotrichales; f__Erysipelotrichaceae; g__Solobacterium; s__uncultured_bacterium_g_Solobacterium
OTU1690	1	0	0	0	0	2	1	0	0	58	44	0	0	0	8	15	4	0	5	1	1	1	0	2	26	21	2	k__Bacteria; p__Firmicutes; c__Clostridia; o__Clostridiales; f__uncultured_bacterium_o_Clostridiales; g__uncultured_bacterium_o_Clostridiales; s__uncultured_bacterium_o_Clostridiales
OTU17	95	7372	872	1075	7	50	31	40	82	4	44	440	495	3041	56	63	28	52	7	3480	11	8	23	3	2	4	32	k__Bacteria; p__Firmicutes; c__Clostridia; o__Clostridiales; f__Lachnospiraceae; g__[Ruminococcus]_gnavus_group; s__uncultured_bacterium_g_[Ruminococcus]_gnavus_group
OTU170	509	6	8	1	1	1	1	1	3	0	44	10	8	5	101	580	300	2	4	7	2	21	2	30	4	0	17	k__Bacteria; p__Bacteroidetes; c__Bacteroidia; o__Bacteroidales; f__Bacteroidaceae; g__Bacteroides; s__uncultured_bacterium_g_Bacteroides
OTU1701	0	0	0	0	0	0	0	0	1	0	50	0	0	2	12	1	1	0	3	2	0	1	0	0	32	0	0	k__Bacteria; p__Firmicutes; c__Clostridia; o__Clostridiales; f__Lachnospiraceae; g__uncultured_bacterium_f_Lachnospiraceae; s__uncultured_bacterium_f_Lachnospiraceae
OTU171	188	0	0	1	25	84	0	26	81	51	25	0	0	0	14	1	3	1	33	1	10	9	18	49	8	4	38	k__Bacteria; p__Firmicutes; c__Clostridia; o__Clostridiales; f__Ruminococcaceae; g__Ruminococcus_1; s__uncultured_bacterium_g_Ruminococcus_1
OTU172	0	0	0	0	0	0	0	2	0	0	0	0	0	0	0	0	0	1	1	0	0	1	0	172	0	129	0	k__Bacteria; p__Bacteroidetes; c__Bacteroidia; o__Bacteroidales; f__Rikenellaceae; g__Alistipes; s__uncultured_bacterium_g_Alistipes
OTU173	2	2	77	4	4	2	7	1	1	5	2	15	48	76	0	2	0	3	2	2	0	14	1	0	12	2	8	k__Bacteria; p__Patescibacteria; c__Saccharimonadia; o__Saccharimonadales; f__Saccharimonadaceae; g__uncultured_bacterium_f_Saccharimonadaceae; s__uncultured_bacterium_f_Saccharimonadaceae
OTU174	0	0	0	0	0	1	0	0	0	0	2	3	3	3	4	1	2	0	0	621	0	0	0	0	1	0	0	k__Bacteria; p__Firmicutes; c__Clostridia; o__Clostridiales; f__Lachnospiraceae; g__uncultured_bacterium_f_Lachnospiraceae; s__uncultured_bacterium_f_Lachnospiraceae
OTU1745	3	0	0	0	0	0	0	7	0	7	1	0	0	0	34	4	0	1	6	0	14	0	14	3	0	8	3	k__Bacteria; p__Firmicutes; c__Clostridia; o__Clostridiales; f__Ruminococcaceae; g__uncultured_bacterium_f_Ruminococcaceae; s__uncultured_bacterium_f_Ruminococcaceae
OTU175	2	0	1	0	62	72	18	0	0	63	0	0	0	0	0	0	0	1	6	0	0	15	12	15	3	5	0	k__Bacteria; p__Firmicutes; c__Clostridia; o__Clostridiales; f__Christensenellaceae; g__Christensenellaceae_R-7_group; s__uncultured_bacterium_g_Christensenellaceae_R-7_group
OTU1758	2	2	2	6	13	129	574	0	5	1	7	3	2	1	4	5	1263	1	0	3	0	799	1	8	2	3	4	k__Bacteria; p__Bacteroidetes; c__Bacteroidia; o__Bacteroidales; f__Prevotellaceae; g__Prevotella_9; s__uncultured_bacterium_g_Prevotella_9
OTU176	0	1	0	1	0	3	5	87	4	42	16	1	281	11	68	67	9	98	90	45	396	17	325	14	38	5	53	k__Bacteria; p__Firmicutes; c__Clostridia; o__Clostridiales; f__Lachnospiraceae; g__uncultured_bacterium_f_Lachnospiraceae; s__uncultured_bacterium_f_Lachnospiraceae
OTU177	0	0	0	1	1	0	0	0	0	4	5	1	4	4	1	5	1	0	2	564	0	0	0	0	0	0	0	k__Bacteria; p__Proteobacteria; c__Gammaproteobacteria; o__Pseudomonadales; f__Moraxellaceae; g__Acinetobacter; s__uncultured_bacterium_g_Acinetobacter
OTU1778	14	24	22	13	0	13	4	3	8	0	2	357	8	1	1	1	3	5	0	1	0	0	1	2	1	0	0	k__Bacteria; p__Firmicutes; c__Clostridia; o__Clostridiales; f__Lachnospiraceae; g__uncultured_bacterium_f_Lachnospiraceae; s__uncultured_bacterium_f_Lachnospiraceae
OTU178	5	4	15	2	8	3	88	18	6	2	10	9	3	3	10	1	189	1	4	5	3	0	5	1	9	64	1	k__Bacteria; p__Firmicutes; c__Clostridia; o__Clostridiales; f__Lachnospiraceae; g__uncultured_bacterium_f_Lachnospiraceae; s__uncultured_bacterium_f_Lachnospiraceae
OTU179	75	4	38	2	68	38	66	5	81	9	39	1	1	2	12	3	71	5	3	69	5	57	284	33	6	4	5	k__Bacteria; p__Firmicutes; c__Clostridia; o__Clostridiales; f__Lachnospiraceae; g__uncultured_bacterium_f_Lachnospiraceae; s__uncultured_bacterium_f_Lachnospiraceae
OTU18	59	26	1111	68	1407	45	39	6906	55	12	24	26	24	6	137	163	2684	25	226	20	30	42	315	7	4443	33	1746	k__Bacteria; p__Firmicutes; c__Clostridia; o__Clostridiales; f__Ruminococcaceae; g__Ruminococcus_2; s__uncultured_bacterium_g_Ruminococcus_2
OTU180	3	0	0	2	0	0	0	1	287	0	0	0	0	0	0	0	0	0	0	0	0	0	0	0	0	0	0	k__Bacteria; p__Bacteroidetes; c__Bacteroidia; o__Bacteroidales; f__Prevotellaceae; g__Paraprevotella; s__uncultured_bacterium_g_Paraprevotella
OTU1806	8	131	34	67	2	0	2	21	2	25	7	1	251	51	2	12	2	8	9	2	0	0	12	1	2	8	1	k__Bacteria; p__Firmicutes; c__Clostridia; o__Clostridiales; f__Lachnospiraceae; g__uncultured_bacterium_f_Lachnospiraceae; s__uncultured_bacterium_f_Lachnospiraceae
OTU181	0	0	0	1	6	0	0	0	0	46	2	1	0	0	0	24	71	2	21	0	0	1	19	0	15	14	34	k__Bacteria; p__Bacteroidetes; c__Bacteroidia; o__Bacteroidales; f__Rikenellaceae; g__Alistipes; s__uncultured_bacterium_g_Alistipes
OTU182	15	7	5	37	2	30	7	8	17	9	39	15	14	12	19	6	21	3	28	22	10	14	10	4	21	19	5	k__Bacteria; p__Firmicutes; c__Bacilli; o__Lactobacillales; f__Lactobacillaceae; g__Lactobacillus; s__uncultured_bacterium_g_Lactobacillus
OTU183	274	2282	42	21	1542	10	10	272	76	124	14	2	157	4	588	106	54	1101	960	505	9	13	745	174	54	16	6	k__Bacteria; p__Bacteroidetes; c__Bacteroidia; o__Bacteroidales; f__Bacteroidaceae; g__Bacteroides; s__uncultured_bacterium_g_Bacteroides
OTU1837	0	0	0	0	0	0	0	0	0	9	1	0	0	0	52	1	0	0	1	1	0	0	2	0	187	0	0	k__Bacteria; p__Firmicutes; c__Clostridia; o__Clostridiales; f__Ruminococcaceae; g__Ruminiclostridium_5; s__uncultured_bacterium_g_Ruminiclostridium_5
OTU184	2	1	0	2	1	0	25	1	0	0	3	1	1	1	0	0	0	1	2	2	0	33	0	1	129	1	48	k__Bacteria; p__Firmicutes; c__Clostridia; o__Clostridiales; f__uncultured_bacterium_o_Clostridiales; g__uncultured_bacterium_o_Clostridiales; s__uncultured_bacterium_o_Clostridiales
OTU185	2	1	1	0	2	0	23	0	39	2	2	2	3	2	5	5	116	1	6	1	6	3	1	3	25	9	2	k__Bacteria; p__Firmicutes; c__Clostridia; o__Clostridiales; f__Ruminococcaceae; g__[Eubacterium]_coprostanoligenes_group; s__uncultured_bacterium_g_[Eubacterium]_coprostanoligenes_group
OTU186	9	1	3	1	1	92	1	24	3	176	4	0	0	0	17	5	1	0	9	0	5	12	2	24	9	45	79	k__Bacteria; p__Proteobacteria; c__Gammaproteobacteria; o__Betaproteobacteriales; f__Burkholderiaceae; g__Oxalobacter; s__uncultured_bacterium_g_Oxalobacter
OTU187	38	0	0	0	1	0	0	0	0	0	30	0	2	1	6	132	3	1	1	2	0	60	0	16	12	19	14	k__Bacteria; p__Firmicutes; c__Clostridia; o__Clostridiales; f__Ruminococcaceae; g__Ruminiclostridium_9; s__Colidextribacter_massiliensis
OTU1871	0	0	0	0	1	0	0	0	0	0	6	0	0	0	4	131	1	0	6	0	9	0	0	20	0	3	0	k__Bacteria; p__Firmicutes; c__Clostridia; o__Clostridiales; f__Ruminococcaceae; g__Ruminococcaceae_NK4A214_group; s__uncultured_bacterium_g_Ruminococcaceae_NK4A214_group
OTU1876	0	0	0	0	0	0	0	0	0	0	1	1	1	1	0	191	0	0	64	2	0	0	0	0	0	4	0	k__Bacteria; p__Verrucomicrobia; c__Verrucomicrobiae; o__Verrucomicrobiales; f__Akkermansiaceae; g__Akkermansia; s__uncultured_bacterium_g_Akkermansia
OTU188	10	0	1	38	9	1	5	6	4	2	22	1	1	1	19	17	8	23	7	3	64	5	110	11	12	3	1	k__Bacteria; p__Firmicutes; c__Clostridia; o__Clostridiales; f__Ruminococcaceae; g__Intestinimonas; s__uncultured_bacterium_g_Intestinimonas
OTU189	4	3	1	0	0	32	1	1	603	0	0	0	0	0	0	3	1	2	0	0	0	0	1	2	0	0	0	k__Bacteria; p__Bacteroidetes; c__Bacteroidia; o__Bacteroidales; f__Prevotellaceae; g__Alloprevotella; s__uncultured_bacterium_g_Alloprevotella
OTU19	695	9760	6829	385	22	502	196	98	296	2	52	4	0	1	26	9	40	142	23	3	7	216	375	14	20	14	12	k__Bacteria; p__Firmicutes; c__Clostridia; o__Clostridiales; f__Lachnospiraceae; g__Lachnoclostridium; s__uncultured_bacterium_g_Lachnoclostridium
OTU190	1	1	1	0	0	0	2	315	1	0	1	0	0	0	0	0	0	0	0	0	0	0	0	0	0	0	0	k__Bacteria; p__Bacteroidetes; c__Bacteroidia; o__Bacteroidales; f__Prevotellaceae; g__Prevotella_7; s__uncultured_bacterium_g_Prevotella_7
OTU191	5	0	0	2	10	0	0	159	0	11	0	0	0	0	31	27	1	23	0	0	138	0	17	0	2	1	1	k__Bacteria; p__Bacteroidetes; c__Bacteroidia; o__Bacteroidales; f__Bacteroidaceae; g__Bacteroides; s__uncultured_bacterium_g_Bacteroides
OTU192	0	0	18	0	116	0	2	0	0	3	0	0	0	0	27	30	0	2	0	0	0	35	0	1	0	1	0	k__Bacteria; p__Proteobacteria; c__Gammaproteobacteria; o__Betaproteobacteriales; f__Burkholderiaceae; g__Sutterella; s__Burkholderia_sp
OTU193	14	12	5	30	2	11	3	9	1	4	26	0	9	6	5	11	4	2	1	0	29	6	49	6	3	0	1	k__Bacteria; p__Firmicutes; c__Clostridia; o__Clostridiales; f__Ruminococcaceae; g__Ruminiclostridium_9; s__uncultured_bacterium_g_Ruminiclostridium_9
OTU194	0	0	11	2	315	33	24	43	22	2	0	0	0	1	27	16	1	1	2	34	7	118	1	58	7	2	15	k__Bacteria; p__Firmicutes; c__Negativicutes; o__Selenomonadales; f__Veillonellaceae; g__Allisonella; s__uncultured_bacterium_g_Allisonella
OTU1941	1	60	0	4	0	2	0	3	3	11	5	22	7	12	11	7	3	762	55	113	7	17	6	0	27	13	4	k__Bacteria; p__Proteobacteria; c__Gammaproteobacteria; o__Enterobacteriales; f__Enterobacteriaceae; g__Escherichia-Shigella; s__uncultured_bacterium_g_Escherichia-Shigella
OTU195	0	0	0	0	1	0	0	1	1	79	6	2	0	0	9	71	1	3	45	0	18	3	0	18	72	30	54	k__Bacteria; p__Firmicutes; c__Clostridia; o__Clostridiales; f__Christensenellaceae; g__Christensenellaceae_R-7_group; s__uncultured_bacterium_g_Christensenellaceae_R-7_group
OTU1950	1	0	0	1	0	5	1	0	0	0	6	0	0	0	0	0	4	97	21	0	8	7	1	0	1	5	0	k__Bacteria; p__Bacteroidetes; c__Bacteroidia; o__Bacteroidales; f__Tannerellaceae; g__Parabacteroides; s__uncultured_bacterium_g_Parabacteroides
OTU1956	10	7	0	687	0	2	1	1	0	4	0	0	4	0	1	0	10	0	8	2	0	0	1	0	0	1	1	k__Bacteria; p__Bacteroidetes; c__Bacteroidia; o__Bacteroidales; f__Bacteroidaceae; g__Bacteroides; s__uncultured_bacterium_g_Bacteroides
OTU196	3	0	0	0	13	1	3	14	2	13	4	0	0	0	3	80	3	0	25	2	2	2	8	19	44	15	11	k__Bacteria; p__Firmicutes; c__Clostridia; o__Clostridiales; f__Ruminococcaceae; g__uncultured_bacterium_f_Ruminococcaceae; s__uncultured_bacterium_f_Ruminococcaceae
OTU197	5	0	10	1	50	8	1	8	6	61	2	1	32	6	5	5	6	29	17	3	14	5	25	2	15	6	52	k__Bacteria; p__Firmicutes; c__Erysipelotrichia; o__Erysipelotrichales; f__Erysipelotrichaceae; g__Holdemania; s__uncultured_bacterium_g_Holdemania
OTU198	0	0	0	0	0	0	0	0	0	0	0	1	2	0	0	232	2	0	0	1	0	0	0	0	0	0	0	k__Bacteria; p__Firmicutes; c__Clostridia; o__Clostridiales; f__Christensenellaceae; g__uncultured_bacterium_f_Christensenellaceae; s__uncultured_bacterium_f_Christensenellaceae
OTU199	0	11	0	0	0	0	0	2	0	0	1	85	326	2	1	2	1	0	1	11	0	0	0	0	29	1	0	k__Bacteria; p__Fusobacteria; c__Fusobacteriia; o__Fusobacteriales; f__Fusobacteriaceae; g__Fusobacterium; s__uncultured_bacterium_g_Fusobacterium
OTU2	11919	8882	5244	5514	18835	14143	22481	13043	14983	1624	14624	152	3815	403	5183	989	7633	8695	1539	6030	7175	12879	12261	3185	532	1362	11926	k__Bacteria; p__Firmicutes; c__Clostridia; o__Clostridiales; f__Ruminococcaceae; g__Faecalibacterium; s__uncultured_bacterium_g_Faecalibacterium
OTU20	3	4	1	6	26	221	105	189	23	26	103	17	11	16	737	3453	30	11	290	17	8	267	14	5610	629	6	426	k__Bacteria; p__Firmicutes; c__Clostridia; o__Clostridiales; f__Christensenellaceae; g__uncultured_bacterium_f_Christensenellaceae; s__uncultured_bacterium_f_Christensenellaceae
OTU200	0	0	0	0	0	0	0	0	1	0	0	0	0	0	0	0	0	3	1	0	0	0	0	0	178	0	2	k__Bacteria; p__Actinobacteria; c__Coriobacteriia; o__Coriobacteriales; f__Eggerthellaceae; g__Slackia; s__uncultured_bacterium_g_Slackia
OTU201	3	0	0	0	0	1	0	0	399	0	0	0	0	0	0	0	1	0	0	0	0	0	0	0	0	7	0	k__Bacteria; p__Bacteroidetes; c__Bacteroidia; o__Bacteroidales; f__Prevotellaceae; g__Prevotellaceae_NK3B31_group; s__uncultured_bacterium_g_Prevotellaceae_NK3B31_group
OTU202	0	0	0	0	198	0	0	0	0	2	2	0	0	0	0	0	0	0	0	0	0	0	0	1	0	0	0	k__Bacteria; p__Firmicutes; c__Clostridia; o__Clostridiales; f__Family_XIII; g__[Eubacterium]_brachy_group; s__uncultured_bacterium_g_[Eubacterium]_brachy_group
OTU2021	0	1	1	0	0	0	1	1	0	0	1	2	1	5	3	2	4	1	2	288	3	0	0	0	2	1	1	k__Bacteria; p__Proteobacteria; c__Gammaproteobacteria; o__Enterobacteriales; f__Enterobacteriaceae; g__Kosakonia; s__uncultured_bacterium_g_Kosakonia
OTU203	0	0	0	1	0	1	4	0	0	0	65	0	0	0	0	2	2	4	72	0	14	1	3	1	65	2	1	k__Bacteria; p__Firmicutes; c__Clostridia; o__Clostridiales; f__Christensenellaceae; g__Christensenellaceae_R-7_group; s__bacterium_YE57
OTU204	9	8	11	0	1	0	6	10	13	2	1	1	20	6	16	10	18	14	2	2	6	12	21	7	31	1	2	k__Bacteria; p__Fusobacteria; c__Fusobacteriia; o__Fusobacteriales; f__Fusobacteriaceae; g__Cetobacterium; s__uncultured_bacterium_g_Cetobacterium
OTU2040	0	1	15	4	2	6	2	2	5	0	1	14	36	34	2	2	1	7	1	4	8	18	1	0	1	0	0	k__Bacteria; p__Actinobacteria; c__Actinobacteria; o__Actinomycetales; f__Actinomycetaceae; g__Actinomyces; s__uncultured_bacterium_g_Actinomyces
OTU205	0	0	0	0	0	0	0	0	0	0	176	0	0	0	5	19	0	0	0	1	0	0	0	0	0	53	0	k__Bacteria; p__Tenericutes; c__Mollicutes; o__Mollicutes_RF39; f__uncultured_bacterium_o_Mollicutes_RF39; g__uncultured_bacterium_o_Mollicutes_RF39; s__uncultured_bacterium_o_Mollicutes_RF39
OTU206	1	0	10	1	15	15	23	26	8	37	0	0	0	0	7	0	15	0	5	0	0	8	28	9	7	10	40	k__Bacteria; p__Firmicutes; c__Clostridia; o__Clostridiales; f__Lachnospiraceae; g__uncultured_bacterium_f_Lachnospiraceae; s__uncultured_bacterium_f_Lachnospiraceae
OTU2061	0	0	1	0	0	9	1	0	2	0	39	0	0	0	9	1	7	0	3	0	0	55	1	1	1	0	1	k__Bacteria; p__Firmicutes; c__Clostridia; o__Clostridiales; f__Ruminococcaceae; g__Faecalibacterium; s__uncultured_bacterium_g_Faecalibacterium
OTU2066	0	1	2	1	2	334	7	0	25	1	21	1	0	0	111	0	1	1	1	1	1	22	52	155	1	28	1	k__Bacteria; p__Firmicutes; c__Clostridia; o__Clostridiales; f__Lachnospiraceae; g__Coprococcus_2; s__uncultured_bacterium_g_Coprococcus_2
OTU207	0	0	0	121	2	0	1	1	3	9	0	0	54	7	0	16	0	0	0	3	1	0	0	0	6	0	0	k__Bacteria; p__Firmicutes; c__Clostridia; o__Clostridiales; f__Lachnospiraceae; g__Lachnoclostridium; s__[Clostridium]_scindens
OTU2078	0	0	1	0	0	0	4	0	3	5	9	0	0	1	9	2	2	22	1	1	2	1	131	2	1	1	1	k__Bacteria; p__Firmicutes; c__Clostridia; o__Clostridiales; f__Ruminococcaceae; g__Ruminiclostridium_9; s__uncultured_bacterium_g_Ruminiclostridium_9
OTU208	0	0	0	0	0	0	0	0	0	0	51	0	106	0	27	1	1	0	0	0	0	0	0	0	0	0	0	k__Bacteria; p__Actinobacteria; c__Coriobacteriia; o__Coriobacteriales; f__Coriobacteriaceae; g__Collinsella; s__uncultured_bacterium_g_Collinsella
OTU209	2	0	1	0	22	2	0	9	0	11	4	1	0	0	39	2	5	1	4	1	32	0	13	3	3	3	34	k__Bacteria; p__Firmicutes; c__Clostridia; o__Clostridiales; f__uncultured_bacterium_o_Clostridiales; g__uncultured_bacterium_o_Clostridiales; s__uncultured_bacterium_o_Clostridiales
OTU21	41	681	564	21	435	393	34	126	24	1236	144	5	7	582	465	116	127	49	604	11	3551	589	88	219	1381	775	1317	k__Bacteria; p__Actinobacteria; c__Coriobacteriia; o__Coriobacteriales; f__Coriobacteriaceae; g__Collinsella; s__uncultured_bacterium_g_Collinsella
OTU210	6	0	289	5	9	5	7	3	3	0	2	1	1	0	2	9	3	0	5	24	13	3	3	5	1	2	9	k__Bacteria; p__Firmicutes; c__Clostridia; o__Clostridiales; f__Lachnospiraceae; g__uncultured_bacterium_f_Lachnospiraceae; s__uncultured_bacterium_f_Lachnospiraceae
OTU211	97	80	418	144	341	82	23	32	14	220	55	40	106	58	60	9	89	25	31	2044	25	11	76	28	70	74	263	k__Bacteria; p__Firmicutes; c__Clostridia; o__Clostridiales; f__Lachnospiraceae; g__Blautia; s__uncultured_bacterium_g_Blautia
OTU212	1	15	6	0	0	3	59	2	17	6	8	0	0	69	0	1	3	0	0	0	1	1	50	2	16	0	43	k__Bacteria; p__Firmicutes; c__Clostridia; o__Clostridiales; f__Ruminococcaceae; g__Butyricicoccus; s__uncultured_bacterium_g_Butyricicoccus
OTU213	0	0	0	0	0	0	0	0	0	0	15	1	1	1	1	328	3	44	25	2	0	8	0	0	18	28	0	k__Bacteria; p__Bacteroidetes; c__Bacteroidia; o__Bacteroidales; f__Marinifilaceae; g__Butyricimonas; s__uncultured_bacterium_g_Butyricimonas
OTU2136	0	0	1	0	0	0	1	2	1	0	2	0	0	0	2	1	2	2	2	1	1	6	3	0	6	194	30	k__Bacteria; p__Firmicutes; c__Clostridia; o__Clostridiales; f__Ruminococcaceae; g__Ruminococcaceae_NK4A214_group; s__uncultured_bacterium_g_Ruminococcaceae_NK4A214_group
OTU214	1	0	23	0	0	0	1	1	2	4	0	0	0	0	7	0	9	1	0	0	0	1	2	10	115	9	1	k__Bacteria; p__Firmicutes; c__Clostridia; o__Clostridiales; f__Ruminococcaceae; g__Ruminiclostridium_5; s__uncultured_bacterium_g_Ruminiclostridium_5
OTU2144	4	0	0	0	22	8	12	3	4	15	0	0	1	1	1	0	33	1	0	0	37	3	4	5	1	4	34	k__Bacteria; p__Firmicutes; c__Clostridia; o__Clostridiales; f__Lachnospiraceae; g__uncultured_bacterium_f_Lachnospiraceae; s__uncultured_bacterium_f_Lachnospiraceae
OTU2147	0	0	0	0	0	0	0	0	0	0	0	0	0	0	0	0	0	1	0	0	1	0	0	0	1	178	0	k__Bacteria; p__Firmicutes; c__Clostridia; o__Clostridiales; f__Ruminococcaceae; g__Ruminococcaceae_UCG-005; s__uncultured_bacterium_g_Ruminococcaceae_UCG-005
OTU215	0	0	1	0	0	0	0	3	0	0	0	0	0	0	0	1	0	2	2	0	0	35	0	0	15	1	163	k__Bacteria; p__Firmicutes; c__Clostridia; o__Clostridiales; f__Ruminococcaceae; g__Ruminococcaceae_UCG-013; s__uncultured_bacterium_g_Ruminococcaceae_UCG-013
OTU216	7	0	17	3	0	1	0	8	3	2	1	3	58	92	1	24	3	6	0	7	3	12	1	0	0	0	0	k__Bacteria; p__Firmicutes; c__Bacilli; o__Lactobacillales; f__uncultured_bacterium_o_Lactobacillales; g__uncultured_bacterium_o_Lactobacillales; s__uncultured_bacterium_o_Lactobacillales
OTU217	2	0	0	0	0	0	0	0	0	1	4	0	0	0	0	0	0	1	1	0	201	3	2	0	6	1	1	k__Bacteria; p__Firmicutes; c__Clostridia; o__Clostridiales; f__Ruminococcaceae; g__Oscillospira; s__uncultured_bacterium_g_Oscillospira
OTU218	0	0	0	0	0	0	0	1	0	0	0	0	0	0	0	0	0	0	0	0	3	152	0	0	0	1	0	k__Bacteria; p__Firmicutes; c__Negativicutes; o__Selenomonadales; f__Acidaminococcaceae; g__Acidaminococcus; s__uncultured_bacterium_g_Acidaminococcus
OTU219	1	4	2	1	15	5	2	9	1	70	1	0	2	0	4	8	1	0	4	10	6	1	8	3	71	6	7	k__Bacteria; p__Firmicutes; c__Clostridia; o__Clostridiales; f__Lachnospiraceae; g__uncultured_bacterium_f_Lachnospiraceae; s__uncultured_bacterium_f_Lachnospiraceae
OTU22	45	8	8	15	241	196	599	57	221	9561	1603	29	23	22	324	3431	209	23	92	21	660	221	933	134	5152	639	654	k__Bacteria; p__Firmicutes; c__Clostridia; o__Clostridiales; f__Ruminococcaceae; g__Ruminococcaceae_UCG-002; s__uncultured_bacterium_g_Ruminococcaceae_UCG-002
OTU220	0	0	1	1	0	94	51	1	1	1	61	0	0	0	0	0	0	1	0	1	1	318	1	0	1	2	2	k__Bacteria; p__Bacteroidetes; c__Bacteroidia; o__Bacteroidales; f__Prevotellaceae; g__Prevotella_2; s__uncultured_bacterium_g_Prevotella_2
OTU221	1	0	0	0	7	3	1	0	0	42	13	0	0	1	16	52	0	2	19	1	16	4	0	7	49	5	29	k__Bacteria; p__Firmicutes; c__Clostridia; o__Clostridiales; f__Ruminococcaceae; g__Fournierella; s__uncultured_bacterium_g_Fournierella
OTU222	0	0	0	6	17	6	0	4	1	26	71	0	0	1	0	0	5	0	2	0	10	2	87	17	5	0	2	k__Bacteria; p__Firmicutes; c__Clostridia; o__Clostridiales; f__Ruminococcaceae; g__Anaerotruncus; s__uncultured_bacterium_g_Anaerotruncus
OTU223	3	0	0	0	0	0	1	0	0	1	1	1	0	4	3	278	0	0	2	0	1	0	0	16	3	12	1	k__Bacteria; p__Firmicutes; c__Negativicutes; o__Selenomonadales; f__Veillonellaceae; g__Dialister; s__uncultured_bacterium_g_Dialister
OTU224	1	0	1	0	1	0	0	2	0	22	5	0	0	1	55	0	0	6	8	1	23	3	7	1	54	1	5	k__Bacteria; p__Firmicutes; c__Clostridia; o__Clostridiales; f__Ruminococcaceae; g__uncultured_bacterium_f_Ruminococcaceae; s__uncultured_bacterium_f_Ruminococcaceae
OTU225	0	0	0	0	0	7	2	0	0	35	0	0	0	1	1	0	36	1	3	3	0	3	88	0	2	1	0	k__Bacteria; p__Bacteroidetes; c__Bacteroidia; o__Bacteroidales; f__Barnesiellaceae; g__Coprobacter; s__uncultured_bacterium_g_Coprobacter
OTU226	11	9	6	19	8	13	4	4	16	18	14	11	5	7	12	10	6	4	9	21	12	6	4	1	23	8	6	k__Bacteria; p__Firmicutes; c__Bacilli; o__Lactobacillales; f__Lactobacillaceae; g__Lactobacillus; s__uncultured_bacterium_g_Lactobacillus
OTU227	0	0	0	0	62	12	0	0	0	0	0	0	0	0	0	0	0	0	30	0	0	21	40	0	0	0	1	k__Bacteria; p__Bacteroidetes; c__Bacteroidia; o__Bacteroidales; f__Bacteroidaceae; g__Bacteroides; s__uncultured_bacterium_g_Bacteroides
OTU228	0	0	4	0	0	0	0	0	1	0	0	0	1	1	2	5	176	0	0	0	0	0	0	1	0	0	0	k__Bacteria; p__Firmicutes; c__Bacilli; o__Lactobacillales; f__Lactobacillaceae; g__Lactobacillus; s__Lactobacillus_mucosae
OTU229	0	0	0	0	0	0	0	9	0	0	0	0	0	0	17	10	0	0	1	0	1	0	0	0	42	12	62	k__Bacteria; p__Firmicutes; c__Clostridia; o__Clostridiales; f__Christensenellaceae; g__Christensenellaceae_R-7_group; s__uncultured_bacterium_g_Christensenellaceae_R-7_group
OTU23	172	7	9	9	57	263	346	1056	76	326	503	11	10	11	622	406	523	1359	2622	69	977	555	182	340	400	221	176	k__Bacteria; p__Bacteroidetes; c__Bacteroidia; o__Bacteroidales; f__Tannerellaceae; g__Parabacteroides; s__Parabacteroides_merdae
OTU230	0	0	0	0	0	0	0	2	0	0	0	0	0	1	0	0	0	0	1	0	132	1	10	0	20	1	2	k__Bacteria; p__Firmicutes; c__Clostridia; o__Clostridiales; f__Ruminococcaceae; g__Ruminococcaceae_UCG-013; s__uncultured_bacterium_g_Ruminococcaceae_UCG-013
OTU231	0	0	2	2	0	0	0	1	0	0	10	3	4	0	28	23	0	1	2	0	1	1	2	0	6	0	209	k__Bacteria; p__Proteobacteria; c__Deltaproteobacteria; o__Desulfovibrionales; f__Desulfovibrionaceae; g__Desulfovibrio; s__uncultured_bacterium_g_Desulfovibrio
OTU232	1	0	0	2	0	123	1	0	0	0	0	0	0	0	0	0	0	0	0	0	0	0	0	0	0	0	0	k__Bacteria; p__Cyanobacteria; c__Melainabacteria; o__Gastranaerophilales; f__uncultured_bacterium_o_Gastranaerophilales; g__uncultured_bacterium_o_Gastranaerophilales; s__uncultured_bacterium_o_Gastranaerophilales
OTU233	0	0	0	1	0	0	0	22	0	0	44	0	0	0	13	1	3	12	5	0	0	1	46	0	1	0	28	k__Bacteria; p__Firmicutes; c__Clostridia; o__Clostridiales; f__Family_XIII; g__Family_XIII_UCG-001; s__uncultured_bacterium_g_Family_XIII_UCG-001
OTU234	0	0	0	0	0	0	0	0	2	0	0	2	0	6	1	122	1	1	0	2	0	0	0	0	0	0	1	k__Bacteria; p__Firmicutes; c__Clostridia; o__Clostridiales; f__Family_XI; g__Parvimonas; s__uncultured_bacterium_g_Parvimonas
OTU235	0	2	0	1	0	215	1	1	2	0	0	0	0	0	0	0	0	0	0	0	0	0	0	0	0	0	0	k__Bacteria; p__Bacteroidetes; c__Bacteroidia; o__Bacteroidales; f__Prevotellaceae; g__Prevotella_7; s__uncultured_bacterium_g_Prevotella_7
OTU236	0	1	0	0	5	6	0	0	1	0	0	0	0	0	0	0	1	0	8	0	9	0	1	0	66	26	0	k__Bacteria; p__Firmicutes; c__Clostridia; o__Clostridiales; f__Ruminococcaceae; g__GCA-900066225; s__uncultured_bacterium_g_GCA-900066225
OTU237	2	0	0	0	0	0	0	0	0	0	0	0	0	0	0	0	0	1	2	0	0	20	4	0	406	39	0	k__Bacteria; p__Synergistetes; c__Synergistia; o__Synergistales; f__Synergistaceae; g__Cloacibacillus; s__uncultured_bacterium_g_Cloacibacillus
OTU238	1	0	28	0	0	0	0	0	1	0	0	0	0	0	0	0	0	0	0	0	0	0	87	0	0	1	0	k__Bacteria; p__Proteobacteria; c__Alphaproteobacteria; o__Rhodospirillales; f__uncultured_bacterium_o_Rhodospirillales; g__uncultured_bacterium_o_Rhodospirillales; s__uncultured_bacterium_o_Rhodospirillales
OTU239	0	0	0	0	1	1	0	0	1	10	0	1	0	0	0	1	0	0	0	0	0	0	0	0	105	2	0	k__Bacteria; p__Actinobacteria; c__Coriobacteriia; o__Coriobacteriales; f__Atopobiaceae; g__Atopobium; s__Atopobium_vaginae
OTU24	3	1	1	6	1	78	1	1	1	1	3670	46	48	47	272	49	50	10	2205	8873	9	86	3	112	57	14	7	k__Bacteria; p__Firmicutes; c__Negativicutes; o__Selenomonadales; f__Veillonellaceae; g__Megasphaera; s__uncultured_bacterium_g_Megasphaera
OTU240	0	0	0	0	0	0	0	0	0	0	1	0	1	1	1	140	1	0	0	1	0	0	0	0	0	0	0	k__Bacteria; p__Firmicutes; c__Clostridia; o__Clostridiales; f__Ruminococcaceae; g__[Eubacterium]_coprostanoligenes_group; s__uncultured_bacterium_g_[Eubacterium]_coprostanoligenes_group
OTU241	8	0	0	0	1	0	2	8	1	1	3	0	1	0	85	40	1	1	110	0	0	6	1	10	2	0	0	k__Bacteria; p__Bacteroidetes; c__Bacteroidia; o__Bacteroidales; f__Marinifilaceae; g__Butyricimonas; s__uncultured_bacterium_g_Butyricimonas
OTU242	0	0	0	0	0	0	0	0	2	5	1	0	0	0	9	6	0	2	3	0	113	2	3	0	0	27	4	k__Bacteria; p__Firmicutes; c__Clostridia; o__Clostridiales; f__Ruminococcaceae; g__uncultured_bacterium_f_Ruminococcaceae; s__uncultured_bacterium_f_Ruminococcaceae
OTU243	6	0	2	0	0	0	0	6	2	0	18	841	855	33	8	6	11	20	0	5	1	0	0	0	0	0	2	k__Bacteria; p__Firmicutes; c__Negativicutes; o__Selenomonadales; f__Veillonellaceae; g__Veillonella; s__Veillonella_atypica
OTU244	39	15	6	2227	2	7	15	21	16	6	11	3	584	1	31	3	155	7	4	27	13	0	44	0	0	17	13	k__Bacteria; p__Bacteroidetes; c__Bacteroidia; o__Bacteroidales; f__Bacteroidaceae; g__Bacteroides; s__uncultured_bacterium_g_Bacteroides
OTU245	0	0	6	1	116	34	5	0	1	0	9	0	0	0	0	0	0	1	1	0	1	25	0	9	7	40	0	k__Bacteria; p__Actinobacteria; c__Coriobacteriia; o__Coriobacteriales; f__Eggerthellaceae; g__Senegalimassilia; s__uncultured_bacterium_g_Senegalimassilia
OTU246	0	0	0	0	0	31	0	0	0	0	0	0	0	0	0	0	0	2	1	0	0	1	1	0	1	0	95	k__Bacteria; p__Actinobacteria; c__Coriobacteriia; o__Coriobacteriales; f__Atopobiaceae; g__Olsenella; s__Eubacterium_sp
OTU247	79	0	0	0	0	1	0	2	0	0	0	0	0	0	0	0	0	1	0	0	2	0	119	0	1	0	0	k__Bacteria; p__Firmicutes; c__Clostridia; o__Clostridiales; f__Ruminococcaceae; g__Ruminococcus_2; s__uncultured_bacterium_g_Ruminococcus_2
OTU248	0	1	1	1	0	173	1	0	0	0	1	0	0	0	0	0	0	0	1	0	0	0	0	0	1	0	0	k__Bacteria; p__Bacteroidetes; c__Bacteroidia; o__Bacteroidales; f__Prevotellaceae; g__Prevotellaceae_UCG-003; s__uncultured_bacterium_g_Prevotellaceae_UCG-003
OTU249	0	0	0	0	0	62	16	15	2	0	10	1	0	0	39	3	30	0	1	0	1	11	0	25	151	76	0	k__Bacteria; p__Firmicutes; c__Clostridia; o__Clostridiales; f__Christensenellaceae; g__Christensenellaceae_R-7_group; s__uncultured_bacterium_g_Christensenellaceae_R-7_group
OTU25	3	8	7	7	2720	32	23	3	780	401	26	7	7	7	969	978	682	1119	405	34	8	40	1728	21	33	130	13	k__Bacteria; p__Bacteroidetes; c__Bacteroidia; o__Bacteroidales; f__Rikenellaceae; g__Alistipes; s__uncultured_bacterium_g_Alistipes
OTU250	0	0	0	0	0	0	15	0	0	0	1	0	3	0	0	1	183	0	0	2	0	0	1	0	1	0	0	k__Bacteria; p__Firmicutes; c__Clostridia; o__Clostridiales; f__Ruminococcaceae; g__Fournierella; s__uncultured_bacterium_g_Fournierella
OTU251	0	0	0	0	0	0	0	0	0	0	5	0	0	0	0	29	0	0	40	1	1	0	22	27	14	8	3	k__Bacteria; p__Firmicutes; c__Clostridia; o__Clostridiales; f__Ruminococcaceae; g__Hydrogenoanaerobacterium; s__uncultured_bacterium_g_Hydrogenoanaerobacterium
OTU252	27	0	1	0	1	3	7	15	13	32	3	0	4	0	11	10	22	18	0	2	54	0	40	2	3	1	20	k__Bacteria; p__Firmicutes; c__Clostridia; o__Clostridiales; f__Lachnospiraceae; g__Lachnospiraceae_UCG-010; s__uncultured_bacterium_g_Lachnospiraceae_UCG-010
OTU253	2	9	0	15	2	0	0	1	0	13	3	36	12	8	6	2	3	13	7	0	1	0	1	0	54	6	4	k__Bacteria; p__Firmicutes; c__Erysipelotrichia; o__Erysipelotrichales; f__Erysipelotrichaceae; g__[Clostridium]_innocuum_group; s__uncultured_bacterium_g_[Clostridium]_innocuum_group
OTU254	0	1	0	1	1	0	0	1	0	0	4	4	1	3	1	2	1	0	0	288	0	0	0	0	0	0	0	k__Bacteria; p__Firmicutes; c__Bacilli; o__Lactobacillales; f__Lactobacillaceae; g__Lactobacillus; s__uncultured_bacterium_g_Lactobacillus
OTU255	3	2	5	5	0	11	3	2	8	1	4	5	4	2	9	10	9	2	2	17	1	4	5	1	7	6	4	k__Bacteria; p__Bacteroidetes; c__Bacteroidia; o__Bacteroidales; f__Prevotellaceae; g__uncultured_bacterium_f_Prevotellaceae; s__uncultured_bacterium_f_Prevotellaceae
OTU256	3	2	0	9	2	5	5	4	16	3	4	7	27	3	1	10	11	9	3	5	113	5	2	1	4	3	4	k__Bacteria; p__Firmicutes; c__Bacilli; o__Lactobacillales; f__Lactobacillaceae; g__Lactobacillus; s__uncultured_bacterium_g_Lactobacillus
OTU257	0	0	0	0	1	0	0	0	0	81	0	0	0	0	1	14	0	1	3	0	0	0	0	0	17	1	0	k__Bacteria; p__Firmicutes; c__Clostridia; o__Clostridiales; f__uncultured_bacterium_o_Clostridiales; g__uncultured_bacterium_o_Clostridiales; s__uncultured_bacterium_o_Clostridiales
OTU258	10	6	1	15	2	1	6	1	15	5	12	4	2	9	3	6	9	2	5	1	2	3	10	5	4	6	3	k__Bacteria; p__Bacteroidetes; c__Bacteroidia; o__Bacteroidales; f__Prevotellaceae; g__Prevotellaceae_NK3B31_group; s__uncultured_bacterium_g_Prevotellaceae_NK3B31_group
OTU259	0	1	3	1	43	10	49	2	19	0	0	1	0	2	0	1	0	0	0	0	0	0	1	2	0	26	4	k__Bacteria; p__Firmicutes; c__Clostridia; o__Clostridiales; f__Lachnospiraceae; g__uncultured_bacterium_f_Lachnospiraceae; s__uncultured_bacterium_f_Lachnospiraceae
OTU26	2	0	0	0	42	0	13	0	11	36	0	15	1	0	0	0	7	0	0	1	0	0	15	9590	0	1	32	k__Bacteria; p__Firmicutes; c__Clostridia; o__Clostridiales; f__Ruminococcaceae; g__Ruminococcaceae_UCG-014; s__uncultured_bacterium_g_Ruminococcaceae_UCG-014
OTU260	3	22	1	0	0	2	1	1	5	0	2	16	96	1	0	1	32	2	0	7	0	57	0	0	2	0	0	k__Bacteria; p__Proteobacteria; c__Gammaproteobacteria; o__Pasteurellales; f__Pasteurellaceae; g__Haemophilus; s__uncultured_bacterium_g_Haemophilus
OTU261	0	0	0	1	0	0	0	0	1	5	16	0	1	1	1	61	1	0	18	0	0	2	0	14	119	6	0	k__Bacteria; p__Firmicutes; c__Clostridia; o__Clostridiales; f__Ruminococcaceae; g__Oscillibacter; s__Oscillibacter_sp
OTU262	1	9	1	11	0	0	0	1	1	20	2	8	44	7	0	11	1	13	1	14	10	0	1	0	1	0	9	k__Bacteria; p__Actinobacteria; c__Coriobacteriia; o__Coriobacteriales; f__Eggerthellaceae; g__Eggerthella; s__uncultured_bacterium_g_Eggerthella
OTU263	2	1	2	1	4	2	0	22	0	14	22	2	1	1	22	1	2	2	0	1	12	0	42	1	15	17	8	k__Bacteria; p__Firmicutes; c__Clostridia; o__Clostridiales; f__Lachnospiraceae; g__[Eubacterium]_xylanophilum_group; s__uncultured_bacterium_g_[Eubacterium]_xylanophilum_group
OTU264	0	7	18	4	3	4	2	1	2	8	5	4	3	11	0	3	2	3	7	6	1	4	1	1	11	4	4	k__Bacteria; p__Proteobacteria; c__Gammaproteobacteria; o__Betaproteobacteriales; f__Burkholderiaceae; g__Ralstonia; s__uncultured_bacterium_g_Ralstonia
OTU265	0	0	1	1	0	0	0	79	23	0	2	0	0	0	0	0	0	0	0	0	0	0	0	0	0	0	0	k__Bacteria; p__Firmicutes; c__Clostridia; o__Clostridiales; f__Ruminococcaceae; g__Ruminococcaceae_UCG-010; s__uncultured_bacterium_g_Ruminococcaceae_UCG-010
OTU266	0	0	0	0	0	1	0	0	1	2	0	0	0	0	0	4	0	1	228	0	0	0	0	0	3	0	0	k__Bacteria; p__Firmicutes; c__Clostridia; o__Clostridiales; f__Ruminococcaceae; g__uncultured_bacterium_f_Ruminococcaceae; s__uncultured_bacterium_f_Ruminococcaceae
OTU267	0	0	0	0	0	0	0	0	0	0	0	0	0	0	0	0	0	1	71	0	0	26	0	0	9	2	1	k__Bacteria; p__Bacteroidetes; c__Bacteroidia; o__Bacteroidales; f__Rikenellaceae; g__Alistipes; s__uncultured_bacterium_g_Alistipes
OTU268	22	8	10	24	6	14	10	8	27	4	19	11	16	13	18	13	12	17	11	18	10	22	16	4	19	12	12	k__Bacteria; p__Proteobacteria; c__Gammaproteobacteria; o__Steroidobacterales; f__Woeseiaceae; g__Woeseia; s__uncultured_bacterium_g_Woeseia
OTU269	0	0	1	0	0	0	0	1	0	1	2	1	3	3	3	3	1	0	1	330	0	0	0	0	1	0	0	k__Bacteria; p__Firmicutes; c__Bacilli; o__Lactobacillales; f__Lactobacillaceae; g__Lactobacillus; s__Lactobacillus_acidipiscis
OTU27	20	8	24	24	195	447	426	764	421	3075	790	3	12	3	51	8	349	18	141	5	12	1103	194	133	354	191	1822	k__Bacteria; p__Firmicutes; c__Clostridia; o__Clostridiales; f__Ruminococcaceae; g__Ruminococcaceae_UCG-002; s__uncultured_bacterium_g_Ruminococcaceae_UCG-002
OTU270	1	0	0	0	0	0	0	86	1	0	9	0	0	0	0	45	1	0	57	0	25	0	0	0	1	40	1	k__Bacteria; p__Firmicutes; c__Clostridia; o__Clostridiales; f__Ruminococcaceae; g__Ruminococcaceae_UCG-010; s__uncultured_bacterium_g_Ruminococcaceae_UCG-010
OTU271	2	1	5	106	11	7	1	9	3	0	13	0	0	1	1	111	5	0	266	0	0	2	1	0	31	30	1	k__Bacteria; p__Bacteroidetes; c__Bacteroidia; o__Bacteroidales; f__Bacteroidaceae; g__Bacteroides; s__uncultured_bacterium_g_Bacteroides
OTU272	0	0	0	1	6	4	0	5	1	86	0	0	0	0	0	17	7	1	2	1	2	1	0	1	2	2	16	k__Bacteria; p__Actinobacteria; c__Coriobacteriia; o__Coriobacteriales; f__Eggerthellaceae; g__Adlercreutzia; s__uncultured_bacterium_g_Adlercreutzia
OTU273	0	80	1	0	62	1	1	26	1	17	35	0	0	0	7	5	0	10	10	0	28	13	34	24	10	1	15	k__Bacteria; p__Firmicutes; c__Clostridia; o__Clostridiales; f__Ruminococcaceae; g__uncultured_bacterium_f_Ruminococcaceae; s__uncultured_bacterium_f_Ruminococcaceae
OTU274	1	1	4	0	0	280	0	0	2	0	0	0	0	0	0	0	0	0	1	0	0	0	0	0	0	0	0	k__Bacteria; p__Bacteroidetes; c__Bacteroidia; o__Bacteroidales; f__Prevotellaceae; g__uncultured_bacterium_f_Prevotellaceae; s__uncultured_bacterium_f_Prevotellaceae
OTU275	0	0	0	0	0	0	0	0	0	51	4	0	0	0	4	6	0	1	5	0	8	2	0	0	18	19	0	k__Bacteria; p__Firmicutes; c__Clostridia; o__Clostridiales; f__Peptococcaceae; g__uncultured_bacterium_f_Peptococcaceae; s__uncultured_bacterium_f_Peptococcaceae
OTU276	3	0	0	0	0	105	1	0	0	0	0	0	0	0	0	0	0	0	0	0	0	0	0	0	0	0	0	k__Bacteria; p__Bacteroidetes; c__Bacteroidia; o__Bacteroidales; f__Prevotellaceae; g__Prevotellaceae_UCG-004; s__uncultured_bacterium_g_Prevotellaceae_UCG-004
OTU277	0	0	0	0	1	1	0	5	0	38	2	0	0	1	1	4	0	0	5	0	12	1	1	0	6	2	25	k__Bacteria; p__Firmicutes; c__Clostridia; o__Clostridiales; f__Christensenellaceae; g__uncultured_bacterium_f_Christensenellaceae; s__uncultured_bacterium_f_Christensenellaceae
OTU278	0	0	0	0	0	0	54	0	1	0	0	0	0	0	0	0	0	2	3	0	0	0	1	0	14	151	1	k__Bacteria; p__Firmicutes; c__Clostridia; o__Clostridiales; f__Lachnospiraceae; g__uncultured_bacterium_f_Lachnospiraceae; s__uncultured_bacterium_f_Lachnospiraceae
OTU279	6	3	6	5	1	5	5	3	12	3	2	5	6	0	3	7	4	8	3	7	2	3	3	2	4	2	4	k__Bacteria; p__Bacteroidetes; c__Bacteroidia; o__Bacteroidales; f__Prevotellaceae; g__Prevotellaceae_UCG-001; s__uncultured_bacterium_g_Prevotellaceae_UCG-001
OTU28	26	13	17	27	0	3612	10	14	34	0	0	0	5	0	0	0	0	25	38	6	28	6415	16	0	21	25	20	k__Bacteria; p__Firmicutes; c__Negativicutes; o__Selenomonadales; f__Veillonellaceae; g__Dialister; s__uncultured_bacterium_g_Dialister
OTU280	0	0	0	0	0	0	0	18	0	0	2	0	0	0	0	1	0	1	0	0	0	1	0	0	2	2	82	k__Bacteria; p__Firmicutes; c__Clostridia; o__Clostridiales; f__Ruminococcaceae; g__Ruminococcaceae_UCG-013; s__uncultured_bacterium_g_Ruminococcaceae_UCG-013
OTU281	0	0	2	2	0	1	0	148	2	0	0	0	1	0	0	0	0	0	0	0	0	0	0	0	0	0	0	k__Bacteria; p__Bacteroidetes; c__Bacteroidia; o__Bacteroidales; f__Prevotellaceae; g__uncultured_bacterium_f_Prevotellaceae; s__uncultured_bacterium_f_Prevotellaceae
OTU284	0	1	1	1	11	4	2	2	6	16	2	0	0	0	6	1	1	0	1	0	7	1	5	3	16	28	5	k__Bacteria; p__Firmicutes; c__Clostridia; o__Clostridiales; f__Lachnospiraceae; g__Lachnospiraceae_FCS020_group; s__uncultured_bacterium_g_Lachnospiraceae_FCS020_group
OTU285	0	0	0	0	0	2	0	0	5	0	1	0	1	0	2	17	0	0	2	0	1	1	1	0	10	61	1	k__Bacteria; p__Firmicutes; c__Clostridia; o__Clostridiales; f__Ruminococcaceae; g__Ruminiclostridium_6; s__uncultured_bacterium_g_Ruminiclostridium_6
OTU287	0	0	0	0	0	0	0	1	0	0	2	61	100	1	0	3	1	119	2	3	0	0	1	0	2	0	0	k__Bacteria; p__Firmicutes; c__Negativicutes; o__Selenomonadales; f__Veillonellaceae; g__Megasphaera; s__Megasphaera_micronuciformis
OTU288	15	9	6	7	2	16	2	3	7	5	8	7	6	14	10	14	3	12	22	20	20	2	6	1	9	7	1	k__Bacteria; p__Epsilonbacteraeota; c__Campylobacteria; o__Campylobacterales; f__Sulfurovaceae; g__Sulfurovum; s__uncultured_bacterium_g_Sulfurovum
OTU289	3	0	0	3	19	3	0	3	3	87	2	0	0	0	9	3	5	41	4	0	7	2	0	4	38	5	16	k__Bacteria; p__Firmicutes; c__Clostridia; o__Clostridiales; f__Family_XIII; g__Family_XIII_AD3011_group; s__uncultured_bacterium_g_Family_XIII_AD3011_group
OTU29	2	1	4	10	6101	15	57	1	392	1283	11	1	3	2	746	64	4	117	1203	2	10	21	1336	36	132	1004	11	k__Bacteria; p__Bacteroidetes; c__Bacteroidia; o__Bacteroidales; f__Barnesiellaceae; g__Barnesiella; s__uncultured_bacterium_g_Barnesiella
OTU290	0	0	0	0	0	1	0	16	0	27	2	0	0	0	2	0	0	0	3	0	1	0	4	2	13	6	47	k__Bacteria; p__Firmicutes; c__Clostridia; o__Clostridiales; f__Ruminococcaceae; g__GCA-900066225; s__uncultured_bacterium_g_GCA-900066225
OTU291	0	0	0	0	0	0	0	0	0	5	6	0	0	0	1	4	1	0	1	0	5	1	63	0	0	0	35	k__Bacteria; p__Firmicutes; c__Clostridia; o__Clostridiales; f__Family_XIII; g__[Eubacterium]_nodatum_group; s__uncultured_bacterium_g_[Eubacterium]_nodatum_group
OTU292	0	0	0	0	0	0	1	0	1	0	0	0	0	0	0	0	0	0	2	0	1	0	2	0	230	0	0	k__Bacteria; p__Bacteroidetes; c__Bacteroidia; o__Bacteroidales; f__Prevotellaceae; g__Prevotella; s__Chlamydia_trachomatis
OTU293	0	0	1	1	5	13	20	8	22	6	2	0	1	0	10	14	25	0	2	7	2	6	13	16	7	2	11	k__Bacteria; p__Firmicutes; c__Clostridia; o__Clostridiales; f__Lachnospiraceae; g__GCA-900066575; s__uncultured_bacterium_g_GCA-900066575
OTU294	9	14	7	7	1	7	1	4	4	2	8	6	5	5	7	8	2	8	10	17	5	3	3	0	12	1	3	k__Bacteria; p__Bacteroidetes; c__Bacteroidia; o__Bacteroidales; f__Bacteroidaceae; g__Bacteroides; s__uncultured_bacterium_g_Bacteroides
OTU295	0	0	7	0	2	1	0	1	3	0	0	7	40	13	0	4	0	2	0	3	6	30	2	0	2	2	1	k__Bacteria; p__Actinobacteria; c__Coriobacteriia; o__Coriobacteriales; f__Atopobiaceae; g__Atopobium; s__uncultured_bacterium_g_Atopobium
OTU296	0	2	6	0	1	0	0	9	10	5	1	5	65	3	3	20	12	2	1	4	14	3	2	0	39	0	1	k__Bacteria; p__Firmicutes; c__Bacilli; o__Lactobacillales; f__Streptococcaceae; g__Streptococcus; s__Streptococcus_anginosus_subsp
OTU299	0	1	0	109	0	0	1	0	2	0	1	0	71	0	0	0	1	0	0	0	0	0	0	0	0	0	0	k__Bacteria; p__Proteobacteria; c__Gammaproteobacteria; o__Betaproteobacteriales; f__Burkholderiaceae; g__Sutterella; s__uncultured_bacterium_g_Sutterella
OTU3	11	5	2	16	46	10	1	125	11	6307	128	68	57	70	6296	12713	5212	129	10377	148	6840	168	4662	4548	950	11386	109	k__Bacteria; p__Verrucomicrobia; c__Verrucomicrobiae; o__Verrucomicrobiales; f__Akkermansiaceae; g__Akkermansia; s__uncultured_bacterium_g_Akkermansia
OTU30	4	1	2	12	3516	108	219	226	42	25	20	10	2	1	388	2	184	40	42	2	22	43	3760	899	40	118	3567	k__Bacteria; p__Firmicutes; c__Clostridia; o__Clostridiales; f__Christensenellaceae; g__Christensenellaceae_R-7_group; s__uncultured_bacterium_g_Christensenellaceae_R-7_group
OTU300	0	0	0	0	1	0	0	0	0	0	43	1	0	0	40	23	0	0	44	0	0	2	5	1	3	69	0	k__Bacteria; p__Firmicutes; c__Clostridia; o__Clostridiales; f__Ruminococcaceae; g__Ruminococcaceae_UCG-004; s__uncultured_bacterium_g_Ruminococcaceae_UCG-004
OTU303	12	1	13	11	14	6	22	7	6	3	7	10	5	9	11	9	12	8	37	14	7	15	4	3	60	46	9	k__Bacteria; p__Firmicutes; c__Clostridia; o__Clostridiales; f__Ruminococcaceae; g__Ruminococcaceae_NK4A214_group; s__uncultured_bacterium_g_Ruminococcaceae_NK4A214_group
OTU304	207	12	149	44	283	226	55	123	35	332	265	10	97	2	64	17	391	54	89	216	434	42	536	102	58	120	953	k__Bacteria; p__Firmicutes; c__Clostridia; o__Clostridiales; f__Lachnospiraceae; g__Blautia; s__uncultured_bacterium_g_Blautia
OTU305	1	0	1	0	0	0	0	0	0	11	6	0	0	0	2	7	1	0	1	0	1	0	0	0	72	4	1	k__Bacteria; p__Firmicutes; c__Clostridia; o__Clostridiales; f__Christensenellaceae; g__Christensenellaceae_R-7_group; s__uncultured_bacterium_g_Christensenellaceae_R-7_group
OTU306	0	0	1	2	22	13	1	1	4	9	8	0	1	0	8	45	30	1	10	1	0	22	0	2	9	31	6	k__Bacteria; p__Firmicutes; c__Clostridia; o__Clostridiales; f__Family_XIII; g__Family_XIII_AD3011_group; s__uncultured_bacterium_g_Family_XIII_AD3011_group
OTU307	0	0	0	0	0	0	0	0	0	0	0	0	0	0	0	0	0	1	1	0	0	0	0	0	114	1	1	k__Bacteria; p__Actinobacteria; c__Coriobacteriia; o__Coriobacteriales; f__Coriobacteriaceae; g__Collinsella; s__Collinsella_sp
OTU31	86	1159	211	27	77	18	10	30	562	7	30	152	6193	31	56	83	485	502	34	67	2146	532	56	1	29	13	91	k__Bacteria; p__Firmicutes; c__Bacilli; o__Lactobacillales; f__Streptococcaceae; g__Streptococcus; s__uncultured_bacterium_g_Streptococcus
OTU310	0	0	0	0	0	2	0	1	0	7	0	0	0	0	6	3	0	0	60	1	3	0	0	10	5	2	3	k__Bacteria; p__Firmicutes; c__Clostridia; o__Clostridiales; f__uncultured_bacterium_o_Clostridiales; g__uncultured_bacterium_o_Clostridiales; s__uncultured_bacterium_o_Clostridiales
OTU312	0	1	0	0	0	0	0	0	0	0	102	0	1	1	1	17	2	0	1	1	0	0	0	0	4	2	0	k__Bacteria; p__Firmicutes; c__Clostridia; o__Clostridiales; f__Ruminococcaceae; g__uncultured_bacterium_f_Ruminococcaceae; s__uncultured_bacterium_f_Ruminococcaceae
OTU313	1	1	0	0	0	62	0	2	0	0	0	0	0	0	0	0	0	0	0	0	1	33	0	0	0	0	0	k__Bacteria; p__Firmicutes; c__Clostridia; o__Clostridiales; f__Clostridiales_vadinBB60_group; g__uncultured_bacterium_f_Clostridiales_vadinBB60_group; s__uncultured_bacterium_f_Clostridiales_vadinBB60_group
OTU314	0	4	0	2	0	1	4	1	1	0	2	11	0	1	10	4	1	19	1	34	56	2	0	0	5	5	1	k__Bacteria; p__Firmicutes; c__Bacilli; o__Lactobacillales; f__Enterococcaceae; g__Enterococcus; s__uncultured_bacterium_g_Enterococcus
OTU315	2	7	10	1	1	1	1	3	1	12	1	6	26	26	5	5	0	2	0	0	1	2	2	0	44	1	3	k__Bacteria; p__Patescibacteria; c__Saccharimonadia; o__Saccharimonadales; f__Saccharimonadaceae; g__uncultured_bacterium_f_Saccharimonadaceae; s__uncultured_bacterium_f_Saccharimonadaceae
OTU316	2	0	2	0	0	146	16	0	0	0	0	0	0	0	0	0	0	0	0	0	0	27	0	0	0	0	0	k__Bacteria; p__Firmicutes; c__Negativicutes; o__Selenomonadales; f__Acidaminococcaceae; g__Acidaminococcus; s__uncultured_bacterium_g_Acidaminococcus
OTU318	2	0	2	10	19	0	63	18	15	1	0	0	0	1	10	1	0	0	0	0	28	0	1	1	0	4	0	k__Bacteria; p__Firmicutes; c__Clostridia; o__Clostridiales; f__Lachnospiraceae; g__Lachnospira; s__uncultured_bacterium_g_Lachnospira
OTU319	0	0	0	0	0	4	1	0	1	0	3	5	1	2	204	0	1	0	0	0	0	18	0	34	0	0	0	k__Bacteria; p__Firmicutes; c__Negativicutes; o__Selenomonadales; f__Veillonellaceae; g__Mitsuokella; s__uncultured_bacterium_g_Mitsuokella
OTU32	15	1234	120	281	62	286	119	420	37	1730	44	23	276	3178	38	81	126	9	18	26	9	80	17	19	482	24	42	k__Bacteria; p__Firmicutes; c__Clostridia; o__Clostridiales; f__Peptostreptococcaceae; g__Romboutsia; s__uncultured_bacterium_g_Romboutsia
OTU320	10	6	3	8	1	1	1	3	9	1	7	5	3	7	0	8	2	9	2	5	4	4	0	0	3	2	1	k__Bacteria; p__Firmicutes; c__Erysipelotrichia; o__Erysipelotrichales; f__Erysipelotrichaceae; g__Dubosiella; s__uncultured_bacterium_g_Dubosiella
OTU323	1	7	23	2	2	5	2	5	2	8	1	2	0	2	4	4	6	4	20	2	2	11	3	0	4	4	5	k__Bacteria; p__Firmicutes; c__Bacilli; o__Lactobacillales; f__Leuconostocaceae; g__Weissella; s__uncultured_bacterium_g_Weissella
OTU326	1	1	0	76	0	0	1	1	0	0	0	1	19	0	0	12	0	2	2	0	48	1	0	0	0	2	1	k__Bacteria; p__Firmicutes; c__Clostridia; o__Clostridiales; f__Lachnospiraceae; g__uncultured_bacterium_f_Lachnospiraceae; s__uncultured_bacterium_f_Lachnospiraceae
OTU328	1	0	1	17	3	1	2	2	2	1	12	3	1	2	10	1	1	4	11	12	1	1	3	1	3	10	1	k__Bacteria; p__Patescibacteria; c__Saccharimonadia; o__Saccharimonadales; f__Saccharimonadaceae; g__Candidatus_Saccharimonas; s__uncultured_bacterium_g_Candidatus_Saccharimonas
OTU329	1	0	0	1	0	0	0	3	1	1	24	0	0	0	37	18	5	0	0	0	3	0	68	15	8	10	1	k__Bacteria; p__Firmicutes; c__Clostridia; o__Clostridiales; f__Ruminococcaceae; g__Intestinimonas; s__uncultured_bacterium_g_Intestinimonas
OTU33	10	3	6	5	0	322	2	116	4	119	144	4	4	3	1040	8	7	46	1746	6	3326	188	1326	85	728	2065	33	k__Bacteria; p__Firmicutes; c__Clostridia; o__Clostridiales; f__Christensenellaceae; g__uncultured_bacterium_f_Christensenellaceae; s__uncultured_bacterium_f_Christensenellaceae
OTU331	9	2	4	7	0	6	0	2	6	2	8	2	3	5	3	2	3	1	3	5	6	3	7	5	7	1	0	k__Bacteria; p__Bacteroidetes; c__Bacteroidia; o__Bacteroidales; f__Muribaculaceae; g__uncultured_bacterium_f_Muribaculaceae; s__uncultured_bacterium_f_Muribaculaceae
OTU332	7	5	31	16	8	6	2	9	5	7	4	14	57	101	1	4	5	20	24	7	40	33	1	1	39	5	27	k__Bacteria; p__Actinobacteria; c__Actinobacteria; o__Actinomycetales; f__Actinomycetaceae; g__Actinomyces; s__Actinomyces_odontolyticus
OTU333	0	0	0	0	0	0	0	1	0	13	0	0	0	0	1	44	1	0	109	1	16	1	2	1	74	37	2	k__Bacteria; p__Firmicutes; c__Clostridia; o__Clostridiales; f__Ruminococcaceae; g__uncultured_bacterium_f_Ruminococcaceae; s__uncultured_bacterium_f_Ruminococcaceae
OTU336	4	4	2	1	2	2	69	1	3	1	3	2	2	2	1	0	0	0	2	3	0	1	0	1	3	6	2	k__Bacteria; p__Firmicutes; c__Clostridia; o__Clostridiales; f__Ruminococcaceae; g__Ruminococcus_1; s__uncultured_bacterium_g_Ruminococcus_1
OTU337	6	0	0	0	1	0	0	0	0	3	0	1	2	0	119	0	0	0	1	0	1	0	0	0	0	16	0	k__Bacteria; p__Bacteroidetes; c__Bacteroidia; o__Bacteroidales; f__Tannerellaceae; g__Parabacteroides; s__uncultured_bacterium_g_Parabacteroides
OTU34	8144	18	19	40	2	22	27	20	56	453	66	8	4	8	1742	7	5	10	12	7	9	11	4	1	9	1655	7	k__Bacteria; p__Bacteroidetes; c__Bacteroidia; o__Bacteroidales; f__Bacteroidaceae; g__Bacteroides; s__Bacteroides_eggerthii_DSM_20697
OTU35	87	50	45	93	1298	3959	1650	41	16817	19	120	8	12	4	7	9	2638	7	55	19	11	4105	21	1475	32	33	10	k__Bacteria; p__Bacteroidetes; c__Bacteroidia; o__Bacteroidales; f__Prevotellaceae; g__Prevotella_9; s__uncultured_bacterium_g_Prevotella_9
OTU352	3	0	0	0	0	0	0	1	0	0	13	0	0	0	0	1	0	0	74	0	0	0	4	0	0	1	0	k__Bacteria; p__Bacteroidetes; c__Bacteroidia; o__Bacteroidales; f__Tannerellaceae; g__Parabacteroides; s__uncultured_bacterium_g_Parabacteroides
OTU356	4	20	1	1	0	2	7	1	6	0	2	18	1	5	37	5	2	5	0	3	5	3	1	1	2	1	8	k__Bacteria; p__Actinobacteria; c__Actinobacteria; o__Bifidobacteriales; f__Bifidobacteriaceae; g__Bifidobacterium; s__Bifidobacterium_animalis
OTU357	92	98	2	496	5	6	5	12	3	6	7	8	98	4	53	10	147	22	9	32	3	1	60	9	9	10	2	k__Bacteria; p__Bacteroidetes; c__Bacteroidia; o__Bacteroidales; f__Bacteroidaceae; g__Bacteroides; s__uncultured_bacterium_g_Bacteroides
OTU36	86	1464	42	1747	987	100	69	241	113	513	60	16	121	8	727	630	600	1058	224	70	755	82	104	339	273	156	748	k__Bacteria; p__Bacteroidetes; c__Bacteroidia; o__Bacteroidales; f__Bacteroidaceae; g__Bacteroides; s__uncultured_bacterium_g_Bacteroides
OTU360	6	7	3	8	2	5	2	6	7	1	9	9	6	8	8	12	11	4	6	5	3	11	9	3	10	11	8	k__Bacteria; p__Chloroflexi; c__Anaerolineae; o__Anaerolineales; f__Anaerolineaceae; g__uncultured_bacterium_f_Anaerolineaceae; s__uncultured_bacterium_f_Anaerolineaceae
OTU361	2	0	0	2	5	35	3	34	0	26	4	0	0	0	32	0	0	0	1	0	7	3	5	0	13	14	12	k__Bacteria; p__Firmicutes; c__Clostridia; o__Clostridiales; f__Defluviitaleaceae; g__Defluviitaleaceae_UCG-011; s__uncultured_bacterium_g_Defluviitaleaceae_UCG-011
OTU363	4	1	1	2	0	2	92	1	2	0	2	0	0	0	0	1	0	0	1	1	1	0	3	1	0	1	0	k__Bacteria; p__Bacteroidetes; c__Bacteroidia; o__Bacteroidales; f__Tannerellaceae; g__Parabacteroides; s__uncultured_bacterium_g_Parabacteroides
OTU366	3	1	3	2	1	1	0	4	0	0	1	6	35	32	0	2	0	7	0	1	1	9	0	0	0	0	0	k__Bacteria; p__Firmicutes; c__Bacilli; o__Bacillales; f__Family_XI; g__Gemella; s__uncultured_bacterium_g_Gemella
OTU367	1	0	0	0	0	0	0	0	13	30	1	1	0	0	17	0	0	0	8	0	0	1	29	0	1	7	0	k__Bacteria; p__Firmicutes; c__Clostridia; o__Clostridiales; f__Christensenellaceae; g__uncultured_bacterium_f_Christensenellaceae; s__uncultured_bacterium_f_Christensenellaceae
OTU368	0	0	0	0	0	0	0	0	0	15	20	0	0	1	0	42	4	0	1	0	16	1	1	11	4	2	15	k__Bacteria; p__Firmicutes; c__Clostridia; o__Clostridiales; f__Ruminococcaceae; g__Ruminiclostridium_5; s__uncultured_bacterium_g_Ruminiclostridium_5
OTU37	33	1327	236	651	16	29	13	21	13	450	94	4569	646	285	54	121	42	407	203	47	36	17	885	15	32	10	10	k__Bacteria; p__Firmicutes; c__Clostridia; o__Clostridiales; f__Lachnospiraceae; g__Lachnoclostridium; s__uncultured_bacterium_g_Lachnoclostridium
OTU370	2	1	0	1	0	98	1	1	0	0	0	0	0	0	0	0	0	0	0	0	0	0	0	0	0	0	0	k__Bacteria; p__Bacteroidetes; c__Bacteroidia; o__Bacteroidales; f__Prevotellaceae; g__uncultured_bacterium_f_Prevotellaceae; s__uncultured_bacterium_f_Prevotellaceae
OTU375	3	0	0	0	0	2	0	0	3	39	1	0	0	0	2	24	10	0	1	0	0	12	0	3	2	0	24	k__Bacteria; p__Firmicutes; c__Clostridia; o__Clostridiales; f__Ruminococcaceae; g__Ruminococcaceae_UCG-009; s__uncultured_bacterium_g_Ruminococcaceae_UCG-009
OTU376	15	48	2	108	0	0	1	0	2	7	10	4	9	106	3	114	5	9	2	6	8	4	73	1	183	8	2	k__Bacteria; p__Firmicutes; c__Clostridia; o__Clostridiales; f__Lachnospiraceae; g__Lachnoclostridium; s__uncultured_bacterium_g_Lachnoclostridium
OTU378	10	2	2	15	1	6	0	4	2	3	9	8	5	2	7	11	3	8	15	6	6	3	4	1	2	3	4	k__Bacteria; p__Firmicutes; c__Negativicutes; o__Selenomonadales; f__Acidaminococcaceae; g__Succiniclasticum; s__uncultured_bacterium_g_Succiniclasticum
OTU38	266	1873	9838	496	59	262	104	48	145	3	59	6491	294	20	56	36	52	55	21	573	17	60	106	17	9	8	9	k__Bacteria; p__Firmicutes; c__Clostridia; o__Clostridiales; f__Lachnospiraceae; g__uncultured_bacterium_f_Lachnospiraceae; s__uncultured_bacterium_f_Lachnospiraceae
OTU382	2	0	0	0	0	0	0	0	0	0	2	0	0	0	0	69	1	3	1	1	0	0	18	0	0	21	0	k__Bacteria; p__Bacteroidetes; c__Bacteroidia; o__Bacteroidales; f__Tannerellaceae; g__Parabacteroides; s__Parabacteroides_sp
OTU39	92	1	0	7	52	18	3	16	6	18	14	2	2	1	203	92	7	36	133	2	137	35	1006	149	30	5114	178	k__Bacteria; p__Bacteroidetes; c__Bacteroidia; o__Bacteroidales; f__Bacteroidaceae; g__Bacteroides; s__uncultured_bacterium_g_Bacteroides
OTU390	3	0	0	1	5	17	1	2	0	23	20	1	0	3	32	216	12	2	8	1	27	2	3	4	28	152	1	k__Bacteria; p__Firmicutes; c__Clostridia; o__Clostridiales; f__Ruminococcaceae; g__Ruminococcaceae_UCG-002; s__uncultured_bacterium_g_Ruminococcaceae_UCG-002
OTU394	5	2	7	1	4	10	10	7	5	17	26	2	10	0	14	6	12	2	8	301	12	8	8	4	20	35	8	k__Bacteria; p__Firmicutes; c__Clostridia; o__Clostridiales; f__Lachnospiraceae; g__Blautia; s__uncultured_bacterium_g_Blautia
OTU399	0	1	0	0	23	0	1	19	1	1	3	0	0	0	0	8	0	0	11	0	0	9	0	0	30	16	1	k__Bacteria; p__Firmicutes; c__Clostridia; o__Clostridiales; f__Christensenellaceae; g__Christensenellaceae_R-7_group; s__uncultured_bacterium_g_Christensenellaceae_R-7_group
OTU4	1560	45	2730	8151	83	525	1117	2280	670	269	223	19842	10684	96	165	791	643	26	455	141	12	343	461	29	17	30	518	k__Bacteria; p__Firmicutes; c__Clostridia; o__Clostridiales; f__Lachnospiraceae; g__Roseburia; s__uncultured_bacterium_g_Roseburia
OTU40	352	1073	614	828	667	234	97	278	86	318	302	31	866	945	281	72	240	117	138	3390	103	74	544	43	321	182	414	k__Bacteria; p__Firmicutes; c__Clostridia; o__Clostridiales; f__Lachnospiraceae; g__Blautia; s__uncultured_bacterium_g_Blautia
OTU406	1	0	1	0	13	1	2	2	0	11	11	1	0	0	38	11	0	2	1	1	1	2	8	0	19	3	6	k__Bacteria; p__Firmicutes; c__Clostridia; o__Clostridiales; f__Christensenellaceae; g__uncultured_bacterium_f_Christensenellaceae; s__uncultured_bacterium_f_Christensenellaceae
OTU41	66	5	8	13	2524	1090	68	401	15	14	115	8	8	11	526	665	5	2	140	8	1	52	50	526	7	148	0	k__Bacteria; p__Firmicutes; c__Clostridia; o__Clostridiales; f__Ruminococcaceae; g__Ruminococcaceae_UCG-002; s__uncultured_bacterium_g_Ruminococcaceae_UCG-002
OTU411	4	5	2	7	4	4	4	5	5	16	2	7	2	9	2	1	2	4	0	0	4	4	3	2	3	2	2	k__Bacteria; p__Firmicutes; c__Bacilli; o__Lactobacillales; f__Leuconostocaceae; g__Leuconostoc; s__uncultured_bacterium_g_Leuconostoc
OTU413	4	15	12	59	7	4	3	7	9	31	1	0	4	3	17	3	3	4	6	4	139	3	7	3	5	7	18	k__Bacteria; p__Firmicutes; c__Clostridia; o__Clostridiales; f__Lachnospiraceae; g__uncultured_bacterium_f_Lachnospiraceae; s__uncultured_bacterium_f_Lachnospiraceae
OTU414	1	0	0	0	10	2	3	8	7	0	15	0	0	0	0	8	1	0	19	0	25	19	27	8	2	3	3	k__Bacteria; p__Firmicutes; c__Clostridia; o__Clostridiales; f__Ruminococcaceae; g__uncultured_bacterium_f_Ruminococcaceae; s__uncultured_bacterium_f_Ruminococcaceae
OTU42	0	0	1	8	1	0	0	0	0	0	6025	31	27	19	1601	42	39	14	29	36	10	18	12	36	4018	125	13	k__Bacteria; p__Firmicutes; c__Clostridia; o__Clostridiales; f__Ruminococcaceae; g__Ruminococcaceae_UCG-014; s__uncultured_bacterium_g_Ruminococcaceae_UCG-014
OTU424	0	0	0	2	0	0	0	0	2	0	8	1	0	0	0	0	16	11	16	1	7	10	15	9	15	1886	9	k__Bacteria; p__Firmicutes; c__Clostridia; o__Clostridiales; f__Ruminococcaceae; g__Ruminococcaceae_UCG-014; s__uncultured_bacterium_g_Ruminococcaceae_UCG-014
OTU429	6	5	8	2	0	7	2	5	2	3	0	6	4	4	7	4	4	4	3	6	1	1	5	1	7	2	0	k__Bacteria; p__Firmicutes; c__Clostridia; o__Clostridiales; f__Lachnospiraceae; g__Lachnospiraceae_NK4A136_group; s__uncultured_bacterium_g_Lachnospiraceae_NK4A136_group
OTU43	1488	1131	37	7829	460	269	282	338	78	48	112	7478	894	83	728	195	1578	396	412	179	38	232	372	203	121	133	86	k__Bacteria; p__Bacteroidetes; c__Bacteroidia; o__Bacteroidales; f__Bacteroidaceae; g__Bacteroides; s__uncultured_bacterium_g_Bacteroides
OTU436	282	5	217	588	44	100	91	99	153	68	51	2	48	5	7	32	337	1	89	2	14	37	11	10	2	14	95	k__Bacteria; p__Firmicutes; c__Clostridia; o__Clostridiales; f__Lachnospiraceae; g__Roseburia; s__uncultured_bacterium_g_Roseburia
OTU44	13	7	12	59	2	2	5	158	9	5	63	7915	3429	249	57	64	102	620	5	51	6	14	4	1	5	5	8	k__Bacteria; p__Firmicutes; c__Negativicutes; o__Selenomonadales; f__Veillonellaceae; g__Veillonella; s__uncultured_bacterium_g_Veillonella
OTU45	180	2	4	3	90	3	148	271	8	750	0	2	1	2	3	375	1	11	61	1	10	1105	288	1076	756	10	256	k__Bacteria; p__Firmicutes; c__Clostridia; o__Clostridiales; f__Ruminococcaceae; g__[Eubacterium]_coprostanoligenes_group; s__uncultured_bacterium_g_[Eubacterium]_coprostanoligenes_group
OTU452	6	8	29	19	5	5	0	8	0	275	12	2	12	3	26	171	1	6	272	6	24	6	141	4	873	121	49	k__Bacteria; p__Firmicutes; c__Clostridia; o__Clostridiales; f__Lachnospiraceae; g__Eisenbergiella; s__uncultured_bacterium_g_Eisenbergiella
OTU459	0	0	1	2	0	2	2	49	8	3	18	0	4	0	52	1	0	1	15	1	1	16	33	1	41	0	0	k__Bacteria; p__Bacteroidetes; c__Bacteroidia; o__Bacteroidales; f__Marinifilaceae; g__Butyricimonas; s__uncultured_bacterium_g_Butyricimonas
OTU46	63	8	8	12	102	1087	84	260	95	91	491	8	14	5	473	1139	567	21	471	15	195	361	50	83	676	2258	69	k__Bacteria; p__Firmicutes; c__Clostridia; o__Clostridiales; f__Ruminococcaceae; g__Ruminococcaceae_UCG-005; s__uncultured_bacterium_g_Ruminococcaceae_UCG-005
OTU464	4	2	0	2	5	6	471	9	2	0	1	3	0	1	1	2	462	12	15	1	10	3255	10	0	8	16	7	k__Bacteria; p__Bacteroidetes; c__Bacteroidia; o__Bacteroidales; f__Prevotellaceae; g__Prevotella_9; s__uncultured_bacterium_g_Prevotella_9
OTU47	53	26	17	71	9	44	6537	35	1827	0	0	5	0	0	0	1	1	0	0	1	0	0	0	3	1	1	2	k__Bacteria; p__Firmicutes; c__Negativicutes; o__Selenomonadales; f__Veillonellaceae; g__Megamonas; s__uncultured_bacterium_g_Megamonas
OTU479	91	12	1071	1843	1	137	31	54	17	557	64	3385	1670	4037	244	121	41	810	548	53	27	43	44	20	109	28	4189	k__Bacteria; p__Actinobacteria; c__Actinobacteria; o__Bifidobacteriales; f__Bifidobacteriaceae; g__Bifidobacterium; s__uncultured_bacterium_g_Bifidobacterium
OTU48	15	2	3	1	1	10	12	3	117	33	133	37	34	7352	45	71	267	4	4	1400	9	10	296	14	8	21	28	k__Bacteria; p__Proteobacteria; c__Gammaproteobacteria; o__Betaproteobacteriales; f__Burkholderiaceae; g__Parasutterella; s__uncultured_bacterium_g_Parasutterella
OTU480	1	0	1	1	0	137	0	0	3	0	0	0	0	0	0	0	0	0	0	1	0	0	0	0	0	0	0	k__Bacteria; p__Bacteroidetes; c__Bacteroidia; o__Bacteroidales; f__Prevotellaceae; g__Prevotella_2; s__uncultured_bacterium_g_Prevotella_2
OTU485	0	3	3	2	0	0	0	0	1	22	1	2	136	0	4	2	0	0	6	0	1	0	0	27	0	0	0	k__Bacteria; p__Firmicutes; c__Clostridia; o__Clostridiales; f__Lachnospiraceae; g__Lachnoclostridium; s__uncultured_bacterium_g_Lachnoclostridium
OTU49	7	4	4	13	9	1708	10	11	21	952	1428	6	3	15	7	5	8	7	6	7	319	191	623	761	303	8	8	k__Bacteria; p__Proteobacteria; c__Deltaproteobacteria; o__Desulfovibrionales; f__Desulfovibrionaceae; g__Desulfovibrio; s__uncultured_bacterium_g_Desulfovibrio
OTU499	6	6	8	4	0	0	0	1	40	0	2	6	239	3	1	3	7	3	1	7	41	13	1	0	0	0	1	k__Bacteria; p__Firmicutes; c__Bacilli; o__Lactobacillales; f__Streptococcaceae; g__Streptococcus; s__uncultured_bacterium_g_Streptococcus
OTU5	2069	28	69	83	3041	2511	980	2024	792	11568	1480	15	17	21	356	294	947	251	1292	42	7412	440	65	1918	320	317	3436	k__Bacteria; p__Firmicutes; c__Clostridia; o__Clostridiales; f__Ruminococcaceae; g__Subdoligranulum; s__uncultured_bacterium_g_Subdoligranulum
OTU50	0	3	0	1	0	1	1	0	2	0	23	15	12	6	82	120	3305	5	552	12	2	41	5	3	2	150	5	k__Bacteria; p__Actinobacteria; c__Coriobacteriia; o__Coriobacteriales; f__Atopobiaceae; g__Olsenella; s__uncultured_bacterium_g_Olsenella
OTU503	10	3	22	2	23	12	26	13	12	22	10	1	1	0	4	3	9	2	3	115	1	4	12	2	4	15	18	k__Bacteria; p__Firmicutes; c__Clostridia; o__Clostridiales; f__Lachnospiraceae; g__Marvinbryantia; s__uncultured_bacterium_g_Marvinbryantia
OTU51	1026	3	139	12	144	262	96	219	163	45	43	17	32	26	33	40	6118	2	11	38	78	30	337	31	0	5	136	k__Bacteria; p__Firmicutes; c__Clostridia; o__Clostridiales; f__Lachnospiraceae; g__uncultured_bacterium_f_Lachnospiraceae; s__uncultured_bacterium_f_Lachnospiraceae
OTU510	3	43	14	133	4	1	1	2	2	13	1	19	75	16	0	1	1	3	1	15	1	1	0	0	2	0	2	k__Bacteria; p__Firmicutes; c__Clostridia; o__Clostridiales; f__Lachnospiraceae; g__Lactonifactor; s__uncultured_bacterium_g_Lactonifactor
OTU513	0	0	0	0	0	0	1	0	9	2	2	1	1	0	1	0	375	3	3	5	1	2	0	345	4	1	830	k__Bacteria; p__Bacteroidetes; c__Bacteroidia; o__Bacteroidales; f__Rikenellaceae; g__Alistipes; s__uncultured_bacterium_g_Alistipes
OTU52	2205	15	16	27	60	91	126	1997	2575	8	54	1	2	3	1	540	2	2	59	2	7	4	3	1	1	158	48	k__Bacteria; p__Bacteroidetes; c__Bacteroidia; o__Bacteroidales; f__Bacteroidaceae; g__Bacteroides; s__uncultured_bacterium_g_Bacteroides
OTU53	723	907	317	22	9	179	267	117	67	192	332	13	1209	87	203	616	250	6722	246	64	142	352	203	60	388	700	69	k__Bacteria; p__Bacteroidetes; c__Bacteroidia; o__Bacteroidales; f__Tannerellaceae; g__Parabacteroides; s__uncultured_bacterium_g_Parabacteroides
OTU54	1	0	1	5	7	1	0	2	49	6	105	1	0	1	1	3	77	8	2897	4	12	15	15	1195	15	138	9	k__Bacteria; p__Firmicutes; c__Clostridia; o__Clostridiales; f__Ruminococcaceae; g__Ruminococcaceae_UCG-014; s__uncultured_bacterium_g_Ruminococcaceae_UCG-014
OTU540	461	860	1121	134	296	141	181	98	76	42	44	8	20	12	56	15	87	188	58	924	23	94	153	21	64	8	12	k__Bacteria; p__Firmicutes; c__Clostridia; o__Clostridiales; f__Lachnospiraceae; g__uncultured_bacterium_f_Lachnospiraceae; s__uncultured_bacterium_f_Lachnospiraceae
OTU55	8	1	1	6	2104	4	518	7	46	14	1012	4	6	5	5	7	10	3	377	4	238	6	6	10	23	53	2	k__Bacteria; p__Firmicutes; c__Clostridia; o__Clostridiales; f__Lachnospiraceae; g__[Eubacterium]_ruminantium_group; s__uncultured_bacterium_g_[Eubacterium]_ruminantium_group
OTU56	8	2	93	4	0	32	62	142	1	3	21	10	232	2983	18	20	67	69	16	22	2	0	1	0	2	2	14	k__Bacteria; p__Firmicutes; c__Clostridia; o__Clostridiales; f__Lachnospiraceae; g__Lachnospira; s__uncultured_bacterium_g_Lachnospira
OTU57	21	53	7	54	17	14	191	26	15	49	25	305	16	249	17	126	4	147	50	32	18	18	70	5	3936	27	20	k__Bacteria; p__Firmicutes; c__Clostridia; o__Clostridiales; f__Lachnospiraceae; g__uncultured_bacterium_f_Lachnospiraceae; s__uncultured_bacterium_f_Lachnospiraceae
OTU58	9	3	244	290	0	2	22	22	5	6	17	3421	26	7	118	14	45	167	6	21	152	36	2	0	2	69	5	k__Bacteria; p__Bacteroidetes; c__Bacteroidia; o__Bacteroidales; f__Bacteroidaceae; g__Bacteroides; s__Bacteroides_fragilis
OTU582	0	0	0	0	0	0	0	0	0	0	64	0	0	0	0	1	0	3	1	1	2	3	123	0	7	244	1	k__Bacteria; p__Firmicutes; c__Clostridia; o__Clostridiales; f__Christensenellaceae; g__Christensenellaceae_R-7_group; s__iron-reducing_bacterium_enrichment_culture_clone_HN70
OTU586	31	2	850	437	203	47	43	48	67	69	44	1	3	0	11	8	97	1	35	2	6	391	9	15	8	6	94	k__Bacteria; p__Firmicutes; c__Clostridia; o__Clostridiales; f__Lachnospiraceae; g__Coprococcus_3; s__uncultured_bacterium_g_Coprococcus_3
OTU59	105	719	42	40	10	283	27	950	564	1105	75	163	63	58	89	79	503	2174	152	7978	49	4605	1610	14	276	198	221	k__Bacteria; p__Proteobacteria; c__Gammaproteobacteria; o__Enterobacteriales; f__Enterobacteriaceae; g__uncultured_bacterium_f_Enterobacteriaceae; s__uncultured_bacterium_f_Enterobacteriaceae
OTU6	1085	146	6812	422	882	9582	8566	13604	2131	41	32	15	271	4	17	52	80	46	76	12	202	2756	20	1810	36	324	1328	k__Bacteria; p__Firmicutes; c__Clostridia; o__Clostridiales; f__Lachnospiraceae; g__Agathobacter; s__uncultured_bacterium_g_Agathobacter
OTU60	278	10	2650	407	989	404	65	316	89	1323	40	2	57	62	20	351	36	105	270	41	55	229	99	118	487	168	238	k__Bacteria; p__Firmicutes; c__Clostridia; o__Clostridiales; f__Lachnospiraceae; g__[Ruminococcus]_torques_group; s__uncultured_bacterium_g_[Ruminococcus]_torques_group
OTU61	1	0	0	0	12	0	0	2	0	2524	0	0	0	3	2	0	0	20	20	4	12	42	12	12	2244	13	15	k__Bacteria; p__Synergistetes; c__Synergistia; o__Synergistales; f__Synergistaceae; g__Pyramidobacter; s__uncultured_bacterium_g_Pyramidobacter
OTU618	60	0	32	5	1	9	22	38	8	2	11	0	0	0	2	3	12	0	2	0	3	0	1	0	12	8	1	k__Bacteria; p__Firmicutes; c__Clostridia; o__Clostridiales; f__Lachnospiraceae; g__uncultured_bacterium_f_Lachnospiraceae; s__uncultured_bacterium_f_Lachnospiraceae
OTU62	8	3	5	21	1	13	1616	5	10	0	3	1	1	1	0	1	0	28	12	0	11	10	6	4	711	802	5	k__Bacteria; p__Proteobacteria; c__Deltaproteobacteria; o__Desulfovibrionales; f__Desulfovibrionaceae; g__Desulfovibrio; s__uncultured_bacterium_g_Desulfovibrio
OTU63	251	6	457	629	1	42	16	109	47	70	45	93	3	0	173	22	11	359	63	35	141	8	155	3	53	16	97	k__Bacteria; p__Firmicutes; c__Erysipelotrichia; o__Erysipelotrichales; f__Erysipelotrichaceae; g__Erysipelotrichaceae_UCG-003; s__uncultured_bacterium_g_Erysipelotrichaceae_UCG-003
OTU638	1098	12	32	30	104	76	2116	192	253	40	110	3	4	3	2	35	5	115	24	12	23	33	424	26	30	36	133	k__Bacteria; p__Firmicutes; c__Clostridia; o__Clostridiales; f__Lachnospiraceae; g__uncultured_bacterium_f_Lachnospiraceae; s__uncultured_bacterium_f_Lachnospiraceae
OTU64	20	10	12	22	0	1004	38	206	2600	161	30	2	4	0	3	231	85	2	3	3	1	84	24	0	25	19	0	k__Bacteria; p__Firmicutes; c__Clostridia; o__Clostridiales; f__Lachnospiraceae; g__Coprococcus_2; s__uncultured_bacterium_g_Coprococcus_2
OTU648	9	5	8	6	1	23	4	3	10	1	31	4	13	1	7	12	9	9	8	8	7	12	4	4	3	5	9	k__Bacteria; p__Firmicutes; c__Clostridia; o__Clostridiales; f__Ruminococcaceae; g__Ruminococcaceae_UCG-005; s__uncultured_bacterium_g_Ruminococcaceae_UCG-005
OTU65	21	1287	66	23	10	14	20	93	25	1294	12	6	801	305	41	109	17	26	6	6	7	315	6	27	257	116	40	k__Bacteria; p__Firmicutes; c__Clostridia; o__Clostridiales; f__Clostridiaceae_1; g__Clostridium_sensu_stricto_1; s__swine_fecal_bacterium_SD-Pec10
OTU66	2	0	2	3	0	0	3	223	11	0	37	1	0	1	4	0	0	9	20	0	13	9	11	0	1366	222	1763	k__Bacteria; p__Tenericutes; c__Mollicutes; o__Mollicutes_RF39; f__uncultured_bacterium_o_Mollicutes_RF39; g__uncultured_bacterium_o_Mollicutes_RF39; s__uncultured_bacterium_o_Mollicutes_RF39
OTU67	101	3	874	393	113	10	99	129	79	2	17	4	1	26	29	9	134	197	33	1	249	2	103	4	81	11	65	k__Bacteria; p__Firmicutes; c__Clostridia; o__Clostridiales; f__Ruminococcaceae; g__Ruminococcaceae_UCG-013; s__uncultured_bacterium_g_Ruminococcaceae_UCG-013
OTU670	0	1	1	0	2	1	1	82	2	0	25	0	0	1	37	28	1	2	1	0	424	2	3	0	0	0	1	k__Bacteria; p__Firmicutes; c__Clostridia; o__Clostridiales; f__Ruminococcaceae; g__Negativibacillus; s__uncultured_bacterium_g_Negativibacillus
OTU68	6	2	4	6	93	436	70	84	48	227	103	4	1	2	188	2	544	8	202	9	562	354	9	156	112	17	139	k__Bacteria; p__Firmicutes; c__Clostridia; o__Clostridiales; f__Ruminococcaceae; g__Ruminococcaceae_NK4A214_group; s__uncultured_bacterium_g_Ruminococcaceae_NK4A214_group
OTU69	98	5	115	7	539	125	256	153	52	87	75	7	3	3	64	8	29	8	93	4	9	105	76	115	617	39	1231	k__Bacteria; p__Firmicutes; c__Clostridia; o__Clostridiales; f__Christensenellaceae; g__Christensenellaceae_R-7_group; s__uncultured_bacterium_g_Christensenellaceae_R-7_group
OTU694	0	0	0	0	28	68	2	0	8	0	0	0	1	0	0	1	83	0	5	0	0	13	0	15	0	0	0	k__Bacteria; p__Bacteroidetes; c__Bacteroidia; o__Bacteroidales; f__Prevotellaceae; g__Prevotella_9; s__uncultured_bacterium_g_Prevotella_9
OTU7	2180	58	12407	325	1618	300	866	223	723	3264	660	18	12	16	617	400	740	37	195	799	295	262	27	435	2700	81	2555	k__Bacteria; p__Firmicutes; c__Clostridia; o__Clostridiales; f__Ruminococcaceae; g__Subdoligranulum; s__uncultured_bacterium_g_Subdoligranulum
OTU70	213	16	23	6	117	40	13	98	42	99	389	5	387	0	50	165	56	38	108	14	24	77	297	32	29	67	197	k__Bacteria; p__Proteobacteria; c__Deltaproteobacteria; o__Desulfovibrionales; f__Desulfovibrionaceae; g__Bilophila; s__uncultured_bacterium_g_Bilophila
OTU71	76	3	2	212	180	21	21	12	31	18	186	1	7	3	47	17	13	41	44	7	744	13	627	85	70	33	39	k__Bacteria; p__Firmicutes; c__Clostridia; o__Clostridiales; f__Ruminococcaceae; g__Oscillibacter; s__uncultured_bacterium_g_Oscillibacter
OTU715	0	0	0	0	0	0	0	0	0	0	1	0	1	0	1	47	2	0	0	1	0	0	0	0	7	118	0	k__Bacteria; p__Firmicutes; c__Clostridia; o__Clostridiales; f__Ruminococcaceae; g__uncultured_bacterium_f_Ruminococcaceae; s__uncultured_bacterium_f_Ruminococcaceae
OTU72	11	0	6	183	257	7	6	18	13	341	57	2	52	83	144	281	12	52	62	27	156	7	626	26	91	35	125	k__Bacteria; p__Firmicutes; c__Clostridia; o__Clostridiales; f__Ruminococcaceae; g__UBA1819; s__uncultured_bacterium_g_UBA1819
OTU73	23	13	10	13	0	2078	1029	9	18	0	434	4	1	1	1	1	2	10	16	3	7	1958	9	0	6	8	3	k__Bacteria; p__Bacteroidetes; c__Bacteroidia; o__Bacteroidales; f__Muribaculaceae; g__uncultured_bacterium_f_Muribaculaceae; s__uncultured_bacterium_f_Muribaculaceae
OTU74	296	90	2381	478	84	67	24	93	49	13	10	4	924	37	26	18	45	222	53	15	295	28	49	13	12	5	228	k__Bacteria; p__Firmicutes; c__Clostridia; o__Clostridiales; f__Ruminococcaceae; g__Butyricicoccus; s__uncultured_bacterium_g_Butyricicoccus
OTU75	196	1363	329	104	96	38	12	26	20	64	14	5	48	6	24	11	87	9	3	822	85	1	29	2	2	13	119	k__Bacteria; p__Firmicutes; c__Clostridia; o__Clostridiales; f__Lachnospiraceae; g__Anaerostipes; s__uncultured_bacterium_g_Anaerostipes
OTU754	31	156	6	3	72	2	3	25	13	7	2	0	18	0	61	9	16	76	77	30	1	2	92	31	1	5	0	k__Bacteria; p__Bacteroidetes; c__Bacteroidia; o__Bacteroidales; f__Bacteroidaceae; g__Bacteroides; s__uncultured_bacterium_g_Bacteroides
OTU76	0	0	0	0	1	2	0	0	0	3	13	13	6	11	11	13	14	0	4	2892	0	0	0	0	0	1	0	k__Bacteria; p__Firmicutes; c__Clostridia; o__Clostridiales; f__Ruminococcaceae; g__Caproiciproducens; s__uncultured_bacterium_g_Caproiciproducens
OTU764	1	0	0	0	0	0	1	0	9	0	2	0	0	0	2	41	3	0	13	1	9	0	0	15	2	1	0	k__Bacteria; p__Firmicutes; c__Clostridia; o__Clostridiales; f__Ruminococcaceae; g__Oscillibacter; s__uncultured_bacterium_g_Oscillibacter
OTU766	48	2	5	8	7	282	430	246	281	616	144	2	8	2	275	199	8	7	9	15	316	645	30	636	9	122	175	k__Bacteria; p__Firmicutes; c__Clostridia; o__Clostridiales; f__Ruminococcaceae; g__Ruminococcus_2; s__uncultured_bacterium_g_Ruminococcus_2
OTU77	429	6	123	187	225	135	26	420	21	154	134	3	2	76	138	8	38	5	12	260	82	16	295	45	39	19	282	k__Bacteria; p__Firmicutes; c__Clostridia; o__Clostridiales; f__Lachnospiraceae; g__Fusicatenibacter; s__uncultured_bacterium_g_Fusicatenibacter
OTU78	14	1308	449	58	9	12	15	11	22	33	7	75	1139	13	10	9	16	529	18	10	12	18	8	4	1511	5	3	k__Bacteria; p__Firmicutes; c__Clostridia; o__Clostridiales; f__Lachnospiraceae; g__Tyzzerella_4; s__uncultured_bacterium_g_Tyzzerella_4
OTU780	1	0	0	0	0	7	4	0	22	0	4	0	0	0	0	0	36	0	0	0	0	30	0	1	0	2	0	k__Bacteria; p__Bacteroidetes; c__Bacteroidia; o__Bacteroidales; f__Prevotellaceae; g__Prevotella_9; s__uncultured_bacterium_g_Prevotella_9
OTU784	148	2	1	0	0	1	0	0	1	0	11	3	155	1	2	2	2	1	14	2	99	3	0	2	0	1	1	k__Bacteria; p__Firmicutes; c__Clostridia; o__Clostridiales; f__Ruminococcaceae; g__Ruminiclostridium_9; s__uncultured_bacterium_g_Ruminiclostridium_9
OTU79	1	0	0	6	0	1	2	141	2	0	193	2	3	0	122	1	2	11	388	3	8	11	8	0	599	765	119	k__Bacteria; p__Firmicutes; c__Clostridia; o__Clostridiales; f__Christensenellaceae; g__uncultured_bacterium_f_Christensenellaceae; s__uncultured_bacterium_f_Christensenellaceae
OTU8	149	9	26	107	414	239	362	62	655	1031	37	272	902	2187	716	194	1145	59	127	28	278	224	57	5005	1020	8776	2754	k__Bacteria; p__Actinobacteria; c__Actinobacteria; o__Bifidobacteriales; f__Bifidobacteriaceae; g__Bifidobacterium; s__uncultured_bacterium_g_Bifidobacterium
OTU80	20	10	11	25	293	100	767	41	97	47	226	21	14	20	165	531	399	16	24	13	16	69	19	60	194	108	367	k__Bacteria; p__Firmicutes; c__Clostridia; o__Clostridiales; f__Ruminococcaceae; g__Ruminococcaceae_UCG-005; s__uncultured_bacterium_g_Ruminococcaceae_UCG-005
OTU81	7	131	5	42	4	300	36	664	166	585	3	54	168	2	47	11	35	58	6	6	46	344	6	45	77	67	53	k__Bacteria; p__Firmicutes; c__Clostridia; o__Clostridiales; f__Peptostreptococcaceae; g__Intestinibacter; s__uncultured_bacterium_g_Intestinibacter
OTU816	29	1	136	5	2	12	4	137	4	3	1	0	0	0	59	0	3	2	3	2	4	5	114	40	2	6	152	k__Bacteria; p__Firmicutes; c__Clostridia; o__Clostridiales; f__Lachnospiraceae; g__uncultured_bacterium_f_Lachnospiraceae; s__uncultured_bacterium_f_Lachnospiraceae
OTU82	989	220	1311	16	0	12	86	54	24	0	0	0	0	0	0	1	0	306	0	0	0	1	1	6	21	1	2	k__Bacteria; p__Proteobacteria; c__Gammaproteobacteria; o__Betaproteobacteriales; f__Burkholderiaceae; g__Sutterella; s__uncultured_bacterium_g_Sutterella
OTU83	8	6	6	16	1	1267	1	8	27	2	565	7	6	8	4	4	1133	7	9	12	172	1105	3	604	10	119	3	k__Bacteria; p__Firmicutes; c__Clostridia; o__Clostridiales; f__Ruminococcaceae; g__Ruminococcaceae_UCG-014; s__uncultured_bacterium_g_Ruminococcaceae_UCG-014
OTU84	10	5	5	323	0	6	6	796	8	62	1	51	2	2	1	2	1	1174	11	0	7	6	5	0	5	3	1	k__Bacteria; p__Firmicutes; c__Negativicutes; o__Selenomonadales; f__Veillonellaceae; g__Dialister; s__uncultured_bacterium_g_Dialister
OTU841	0	0	0	0	12	0	1	0	0	3	7	0	1	0	0	213	1	25	0	1	0	4	0	0	94	0	0	k__Bacteria; p__Bacteroidetes; c__Bacteroidia; o__Bacteroidales; f__Tannerellaceae; g__Parabacteroides; s__uncultured_bacterium_g_Parabacteroides
OTU85	0	0	0	0	1	0	0	0	0	4	59	6	3	5	18	2275	12	1	15	11	1	0	0	44	0	62	0	k__Bacteria; p__Firmicutes; c__Clostridia; o__Clostridiales; f__Ruminococcaceae; g__Ruminococcaceae_NK4A214_group; s__uncultured_bacterium_g_Ruminococcaceae_NK4A214_group
OTU86	9	0	3	1	194	44	24	22	67	84	17	3	1	2	1	3	35	15	22	3	1702	8	106	14	10	15	12	k__Bacteria; p__Firmicutes; c__Clostridia; o__Clostridiales; f__Ruminococcaceae; g__[Eubacterium]_coprostanoligenes_group; s__uncultured_bacterium_g_[Eubacterium]_coprostanoligenes_group
OTU862	9	5	33	45	0	2	7	2	2	0	5	565	53	1	4	3	2	1	0	21	1	1	11	0	1	0	1	k__Bacteria; p__Firmicutes; c__Clostridia; o__Clostridiales; f__Lachnospiraceae; g__uncultured_bacterium_f_Lachnospiraceae; s__uncultured_bacterium_f_Lachnospiraceae
OTU864	0	0	0	5	2	3	3	0	0	0	1	1	4	3	4	511	6	0	3	8	0	1	3	1	0	0	0	k__Bacteria; p__Firmicutes; c__Clostridia; o__Clostridiales; f__Lachnospiraceae; g__uncultured_bacterium_f_Lachnospiraceae; s__uncultured_bacterium_f_Lachnospiraceae
OTU867	1	54	2	0	2	2	0	0	1	62	3	3	2	1	20	3	2	9	10	117	1384	6	21	1	11	8	4	k__Bacteria; p__Proteobacteria; c__Gammaproteobacteria; o__Enterobacteriales; f__Enterobacteriaceae; g__uncultured_bacterium_f_Enterobacteriaceae; s__uncultured_bacterium_f_Enterobacteriaceae
OTU87	7	4	4	12	579	5	103	2026	11	2	11	0	3	0	0	0	0	358	4	0	6	47	1	1	1	18	253	k__Bacteria; p__Bacteroidetes; c__Bacteroidia; o__Bacteroidales; f__Bacteroidaceae; g__Bacteroides; s__Bacteroides_coprocola_DSM_17136
OTU879	36	0	6	1	2	9	22	2	5	0	0	0	0	0	0	1	3	0	1	0	1	15	4	2	0	0	0	k__Bacteria; p__Firmicutes; c__Clostridia; o__Clostridiales; f__Lachnospiraceae; g__Lachnospiraceae_UCG-010; s__uncultured_bacterium_g_Lachnospiraceae_UCG-010
OTU88	1	0	0	0	550	0	6	0	1	2	7	4	3	501	1	5	13	128	6	2	4	16	3	2	626	3	3	k__Bacteria; p__Firmicutes; c__Erysipelotrichia; o__Erysipelotrichales; f__Erysipelotrichaceae; g__Holdemanella; s__uncultured_bacterium_g_Holdemanella
OTU89	10	5	13	14	0	13	1626	5	13	0	0	2	0	0	0	0	0	0	0	0	0	0	0	0	0	0	1	k__Bacteria; p__Cyanobacteria; c__Melainabacteria; o__Gastranaerophilales; f__uncultured_bacterium_o_Gastranaerophilales; g__uncultured_bacterium_o_Gastranaerophilales; s__uncultured_bacterium_o_Gastranaerophilales
OTU9	1578	14668	779	10142	43	228	138	527	382	841	277	68	6370	6323	744	312	2162	903	587	4171	231	67	2075	296	3530	486	54	k__Bacteria; p__Bacteroidetes; c__Bacteroidia; o__Bacteroidales; f__Bacteroidaceae; g__Bacteroides; s__uncultured_bacterium_g_Bacteroides
OTU90	0	0	4	2	40	0	72	0	18	89	27	0	0	1	0	62	1	5	50	0	3	10	26	551	514	83	1	k__Bacteria; p__Bacteroidetes; c__Bacteroidia; o__Bacteroidales; f__Rikenellaceae; g__Alistipes; s__Alistipes_sp
OTU900	0	9	1	25	0	0	1	0	2	0	4	359	27	2	3	0	3	1	0	8	1	0	0	0	0	0	0	k__Bacteria; p__Firmicutes; c__Clostridia; o__Clostridiales; f__Lachnospiraceae; g__uncultured_bacterium_f_Lachnospiraceae; s__uncultured_bacterium_f_Lachnospiraceae
OTU91	379	1	6	4	219	3	51	1	5	3	147	10	5	4	23	764	6	7	23	7	11	10	565	0	11	12	1499	k__Bacteria; p__Firmicutes; c__Clostridia; o__Clostridiales; f__Lachnospiraceae; g__Lachnospiraceae_UCG-010; s__uncultured_bacterium_g_Lachnospiraceae_UCG-010
OTU92	39	35	241	17	358	109	54	119	26	62	58	18	64	176	27	9	43	19	33	26	0	29	13	21	288	10	77	k__Bacteria; p__Firmicutes; c__Clostridia; o__Clostridiales; f__Lachnospiraceae; g__Dorea; s__uncultured_bacterium_g_Dorea
OTU920	1	2	1	2	0	0	0	0	76	0	0	2	0	1	2	1	1	4	1	0	1	0	1	0	1	1	0	k__Bacteria; p__Firmicutes; c__Clostridia; o__Clostridiales; f__Ruminococcaceae; g__Ruminococcaceae_UCG-013; s__uncultured_bacterium_g_Ruminococcaceae_UCG-013
OTU927	12	21	16	28	13	12	5	9	17	43	20	29	17	21	18	20	19	38	19	69	16	18	11	6	32	22	21	k__Bacteria; p__Proteobacteria; c__Gammaproteobacteria; o__Enterobacteriales; f__Enterobacteriaceae; g__uncultured_bacterium_f_Enterobacteriaceae; s__uncultured_bacterium_f_Enterobacteriaceae
OTU93	261	2407	189	279	1	37	17	11	127	11	15	1327	305	62	18	21	42	46	1	387	5	128	24	19	3	0	4	k__Bacteria; p__Firmicutes; c__Clostridia; o__Clostridiales; f__Lachnospiraceae; g__Lachnospiraceae_UCG-004; s__uncultured_bacterium_g_Lachnospiraceae_UCG-004
OTU933	14	57	35	7	1350	13	19	2	7	229	70	2	3	3	224	497	4	406	137	105	2	17	188	71	125	96	70	k__Bacteria; p__Bacteroidetes; c__Bacteroidia; o__Bacteroidales; f__Bacteroidaceae; g__Bacteroides; s__Bacteroides_caccae
OTU94	86	6	9	5	42	60	109	623	51	90	150	2	5	1	121	33	275	146	83	7	413	24	472	199	76	95	529	k__Bacteria; p__Bacteroidetes; c__Bacteroidia; o__Bacteroidales; f__Rikenellaceae; g__Alistipes; s__uncultured_bacterium_g_Alistipes
OTU95	1	2	1	4	75	188	13	163	17	390	36	0	0	1	135	1	55	3	138	2	1	17	0	102	159	58	1	k__Bacteria; p__Bacteroidetes; c__Bacteroidia; o__Bacteroidales; f__Rikenellaceae; g__Alistipes; s__uncultured_bacterium_g_Alistipes
OTU952	15	0	2	31	4	3	47	13	15	18	0	0	1	4	0	0	0	0	1	0	0	11	9	0	2	0	2	k__Bacteria; p__Firmicutes; c__Clostridia; o__Clostridiales; f__Lachnospiraceae; g__Lachnospira; s__uncultured_bacterium_g_Lachnospira
OTU96	2580	7	76	32	1	37	168	71	30	2	15	0	4	3	2	47	11	1	15	4	15	6	87	5	6	1	7	k__Bacteria; p__Firmicutes; c__Clostridia; o__Clostridiales; f__Lachnospiraceae; g__uncultured_bacterium_f_Lachnospiraceae; s__uncultured_bacterium_f_Lachnospiraceae
OTU97	3	1	2	4	70	345	138	2	6	0	0	0	0	0	1	98	0	3	130	1	3	277	4	0	127	204	68	k__Bacteria; p__Firmicutes; c__Clostridia; o__Clostridiales; f__Ruminococcaceae; g__uncultured_bacterium_f_Ruminococcaceae; s__uncultured_bacterium_f_Ruminococcaceae
OTU973	0	1	0	0	1	0	0	1	0	1	6	0	0	0	1	1	15	0	0	0	25	5	1	67	1	1	1	k__Bacteria; p__Firmicutes; c__Clostridia; o__Clostridiales; f__Ruminococcaceae; g__uncultured_bacterium_f_Ruminococcaceae; s__uncultured_bacterium_f_Ruminococcaceae
OTU98	0	0	0	0	236	0	2	44	2	0	4	1	0	1	320	3	2	5	369	1	9	3	6	3	201	229	126	k__Bacteria; p__Firmicutes; c__Clostridia; o__Clostridiales; f__Ruminococcaceae; g__Ruminococcaceae_UCG-010; s__uncultured_bacterium_g_Ruminococcaceae_UCG-010
OTU983	5	0	31	54	0	5	0	5	1	6	1	105	45	65	18	2	1	41	8	0	2	0	0	0	0	3	57	k__Bacteria; p__Actinobacteria; c__Actinobacteria; o__Bifidobacteriales; f__Bifidobacteriaceae; g__Bifidobacterium; s__uncultured_bacterium_g_Bifidobacterium
OTU989	18	6	4	2	16	2	3	2	1	4	4	10	7	466	6	7	5	1	9	20	3	5	9	6	3	1	0	k__Bacteria; p__Firmicutes; c__Clostridia; o__Clostridiales; f__Lachnospiraceae; g__uncultured_bacterium_f_Lachnospiraceae; s__uncultured_bacterium_f_Lachnospiraceae
OTU99	2	2	0	9	0	517	1	3	6	0	829	3	10	3	233	3	1	24	25	4	10	3563	8	0	18	12	15	k__Bacteria; p__Firmicutes; c__Negativicutes; o__Selenomonadales; f__Veillonellaceae; g__Mitsuokella; s__uncultured_bacterium_g_Mitsuokella
