# Supplementary material for: Uncovering the characteristics of the gut microbiota in patients with acute ischemic stroke and phlegm-heat syndrome
Source: PLoS One. 2022 Nov 3;17(11):e0276598. doi: 10.1371/journal.pone.0276598 (PMC9632779; doi:10.1371/journal.pone.0276598)
Supplement: S4 Table — (XLS) [file pone.0276598.s005.xls]

## Sheet: alpha_diversity
group	Sample ID	Feature	ACE	Chao1	Simpson	Shannon	PD_whole_tree	Coverage
HC	hDRS	306	347.933	341.417	0.9195	4.8372	19.507	0.9991
HC	hGGS	238	284.825	285.903	0.8979	4.0783	16.5971	0.9992
HC	hLYQ	274	320.047	329	0.9162	4.5264	18.053	0.9992
HC	hSMX	293	338.18	335.778	0.9161	4.5663	17.8492	0.9991
HC	hWZW	267	318.666	306.844	0.8975	4.7729	17.2461	0.9992
HC	hYXZ	305	335.193	327.941	0.9052	4.8833	18.9788	0.9993
HC	hYY	293	339.992	350.417	0.8391	4.1638	18.6052	0.9992
HC	hZDA	321	368.395	363.429	0.8911	4.6026	19.7504	0.9991
HC	hZQQ	323	360.421	353.947	0.8493	4.0577	19.9795	0.9992
HC	hZZX	279	293.797	289.833	0.9329	5.0564	17.6829	0.9996
ntAIS	ntHJH	337	367.271	361.895	0.8963	4.7406	19.9592	0.9992
ntAIS	ntJSZ	251	303.407	299.886	0.8686	3.6786	16.7343	0.9992
ntAIS	ntLG	259	302.635	314.25	0.9253	4.6241	16.4691	0.9992
ntAIS	ntLTF	241	300.874	321.64	0.8493	3.6129	16.3711	0.9991
ntAIS	ntLXQ	319	357.24	370.042	0.8734	4.6419	19.373	0.9991
ntAIS	ntSBM	336	368.45	374.607	0.917	4.9523	19.7397	0.9993
ntAIS	ntYGF	317	360.303	368.107	0.9465	5.2975	19.1829	0.999
ntAIS	ntZDC	305	361.556	353.487	0.7586	3.5149	18.9231	0.9991
ntAIS	ntZGY	349	382.688	378.4	0.9033	4.7627	20.3475	0.9992
ntAIS	ntZJJ	276	325.307	329.469	0.9238	4.4957	17.6126	0.999
tAIS	tCYL	312	361.584	385.75	0.9293	4.8108	19.072	0.999
tAIS	tDH	327	366.605	370.556	0.9229	4.9417	19.9295	0.9992
tAIS	tKLK	323	364.608	374	0.9267	5.1021	19.635	0.9991
tAIS	tLBH	272	315.87	315.24	0.9097	4.5248	17.6721	0.9993
tAIS	tMSX	344	366.17	363.091	0.9524	5.4864	20.3839	0.9995
tAIS	tWAJ	349	386.907	388	0.9227	5.009	20.571	0.9991
tAIS	tZWL	319	373.501	392.75	0.9385	5.2022	19.7072	0.9991
