# Supplementary material for: Uncovering the characteristics of the gut microbiota in patients with acute ischemic stroke and phlegm-heat syndrome
Source: PLoS One. 2022 Nov 3;17(11):e0276598. doi: 10.1371/journal.pone.0276598 (PMC9632779; doi:10.1371/journal.pone.0276598)
Supplement: S5 Table — (XLS) [file pone.0276598.s006.xls]

## Sheet: treat1.phylum.rank_sum
Phylum	HC(Mean)	HC(Sd)	ntAIS(Mean)	ntAIS(Sd)	tAIS(Mean)	tAIS(Sd)	multiGroup(p)	multiGroup(p-corrected)	HC:ntAIS(chi2)	HC:ntAIS(p)	HC:tAIS(chi2)	HC:tAIS(p)	ntAIS:tAIS(chi2)	ntAIS:tAIS(p)
Actinobacteria	0.0215509	0.0189368	0.0545087	0.0395601	0.0832278	0.067598	0.0332977	0.0799144
Bacteroidetes	0.221441	0.134193	0.15272	0.0519865	0.16736	0.0954234	0.400576	0.400576
Chloroflexi	7.50882e-05	4.15506e-05	0.000125286	4.53173e-05	0.000127034	5.74651e-05	0.0529305	0.090738
Cyanobacteria	0.00344497	0.00793699	0.00128576	0.00246932	0.000444037	0.000189828	0.245342	0.29441
Epsilonbacteraeota	0.000115508	8.5233e-05	0.000184296	9.95462e-05	0.00010715	0.000110987	0.129923	0.17323
Firmicutes	0.701297	0.135488	0.505795	0.182245	0.583491	0.103262	0.0189816	0.0569448
Fusobacteria	0.000113191	9.91618e-05	0.000794021	0.00162286	0.000243905	0.000300445	0.113758	0.170637
Patescibacteria	0.000261464	0.000365709	0.000418793	0.000478467	0.000242469	0.000288379	0.346424	0.377918
Proteobacteria	0.0373702	0.0244127	0.205834	0.16599	0.0817741	0.0693841	0.0142901	0.0571605
Synergistetes	0.0038168	0.0119618	0.0190734	0.0497908	0.00615909	0.0146614	0.00159386	0.0191264	11.8853	0.00262512	6.02451	0.0491807	0.454368	0.796774
Tenericutes	0.00105064	0.00301892	0.00105069	0.0018041	0.00882045	0.0131447	0.0378541	0.0757083
Verrucomicrobia	0.00946386	0.0286673	0.0582096	0.078836	0.0680021	0.0699295	0.00207362	0.0124417	7.93651	0.0189064	9.93423	0.00696322	0.354395	0.837614
