# Supplementary material for: Uncovering the characteristics of the gut microbiota in patients with acute ischemic stroke and phlegm-heat syndrome
Source: PLoS One. 2022 Nov 3;17(11):e0276598. doi: 10.1371/journal.pone.0276598 (PMC9632779; doi:10.1371/journal.pone.0276598)
Supplement: S6 Table — (XLS) [file pone.0276598.s007.xls]

## Sheet: treat1.genus.rank_sum
Genus	HC(Mean)	HC(Sd)	ntAIS(Mean)	ntAIS(Sd)	tAIS(Mean)	tAIS(Sd)	multiGroup(p)	multiGroup(p-corrected)	HC:ntAIS(chi2)	HC:ntAIS(p)	HC:tAIS(chi2)	HC:tAIS(p)	ntAIS:tAIS(chi2)	ntAIS:tAIS(p)
Acidaminococcus	0.000275686	0.000758909	0	0	0.000426261	0.00109848	0.0445459	0.173838
Acinetobacter	8.93906e-06	1.83684e-05	0.000958892	0.00290289	0	0	0.000560877	0.0448702	8.45862	0.0145625	0.91134	0.634023	12.9164	0.00156759
Actinomyces	0.000205596	0.000177208	0.000503763	0.000631649	0.000395913	0.00035573	0.728161	0.787201
Adlercreutzia	0.000151073	0.000384722	4.50738e-05	8.52198e-05	5.42358e-05	8.78887e-05	0.568093	0.668344
Agathobacter	0.0696945	0.0785376	0.00110996	0.00120127	0.0151923	0.0171408	0.000900784	0.0240209	13.8286	0.000993491	1.67155	0.433539	4.33373	0.114536
Akkermansia	0.00946386	0.0286673	0.0582096	0.078836	0.0680021	0.0699295	0.00207362	0.0301618	7.93651	0.0189064	9.93423	0.00696322	0.354395	0.837614
Alistipes	0.0176511	0.0207868	0.0232882	0.0346886	0.0315257	0.0412392	0.573428	0.669697
Allisonella	0.000693486	0.00144257	0.000134301	0.000211759	0.000475449	0.00070781	0.199057	0.318492
Alloprevotella	0.00129579	0.00309216	0.00170579	0.00524445	0.000561222	0.00144848	0.528651	0.631225
Anaerostipes	0.0033417	0.00590558	0.00168952	0.00415347	0.000583653	0.000755278	0.0580809	0.193603
Anaerotruncus	9.10527e-05	0.000128042	0.000144949	0.000411543	0.000296816	0.000543192	0.168952	0.303734
Atopobium	4.05184e-05	4.97705e-05	0.000106246	0.000188266	0.000323486	0.00056991	0.427686	0.543093
Bacteroides	0.125937	0.13848	0.0846205	0.040486	0.0516758	0.0455222	0.364145	0.481514
Barnesiella	0.0118211	0.0287054	0.00358533	0.00697437	0.00618907	0.00967808	0.372032	0.487911
Bifidobacterium	0.0152535	0.0160074	0.0416839	0.0381943	0.0622405	0.0685545	0.119983	0.249315
Bilophila	0.001067	0.0011055	0.0020189	0.00254175	0.00170867	0.00178905	0.754551	0.810256
Blautia	0.0115957	0.0061244	0.0170124	0.0287466	0.0106063	0.00897512	0.723716	0.793114
Butyricicoccus	0.00555784	0.0103914	0.00220662	0.00431683	0.0017291	0.00203712	0.186662	0.321138
Butyricimonas	0.00106836	0.00146995	0.00149869	0.00196076	0.000771494	0.000711697	0.982803	0.982803
CAG-873	0.00014133	0.0002639	5.40262e-06	1.20761e-05	0.0295044	0.078023	0.696994	0.774438
Candidatus_Saccharimonas	4.86663e-05	8.31018e-05	9.49164e-05	8.63368e-05	4.69836e-05	5.58879e-05	0.304318	0.423399
Caproiciproducens	0.000322366	0.000917994	0.0049474	0.0148752	0.000213044	0.000284806	0.0837943	0.212811
Catenibacterium	0.000520176	0.00157928	3.14575e-06	6.64537e-06	0.000639841	0.00117074	0.0182201	0.107971
Cetobacterium	9.41721e-05	7.83419e-05	0.00014437	0.000124412	0.000181182	0.000167395	0.483861	0.600137
Christensenellaceae_R-7_group	0.0092712	0.0188435	0.00255176	0.00294917	0.0274944	0.0318422	0.0261804	0.139629
Cloacibacillus	0.000150686	0.000449437	0.0189963	0.0498047	0.00124463	0.00244347	0.00100091	0.0200183	13.4368	0.00120845	4.88543	0.0869244	1.24591	0.536358
Clostridium_sensu_stricto_1	0.00414914	0.00762745	0.00201243	0.00383792	0.001729	0.00199408	0.603307	0.689494
Collinsella	0.00528329	0.00569285	0.00369799	0.00373881	0.0184581	0.0195222	0.0496405	0.189107
Comamonas	8.16159e-06	1.60757e-05	8.46564e-05	0.000167483	0.00138521	0.00349408	0.0362346	0.165644
Coprobacter	6.53065e-05	0.000158842	7.84241e-05	0.000198054	0.000231864	0.000571903	0.604876	0.686384
Coprococcus_1	0.000719884	0.000646517	0.000218568	0.000292773	0.000698468	0.000578126	0.0544779	0.189488
Coprococcus_2	0.007285	0.0143165	0.000825602	0.00119632	0.00095331	0.000905603	0.429212	0.540739
Coprococcus_3	0.0027438	0.00395219	0.000353754	0.000555055	0.00122242	0.00232516	0.0368873	0.163944
DTU089	0.000108889	0.000171545	0.000379114	0.000722115	0.000386301	0.000320077	0.0597644	0.195149
Defluviitaleaceae_UCG-011	0.000168867	0.000234987	6.36814e-05	0.000171114	0.000123813	8.52116e-05	0.0631644	0.198163
Desulfovibrio	0.00700922	0.0114348	0.00382605	0.00837254	0.00909979	0.00488509	0.081584	0.217557
Dialister	0.016304	0.0289641	0.0271906	0.0481257	0.033341	0.0409239	0.161428	0.296879
Dorea	0.00349057	0.00379402	0.00117125	0.000957118	0.00191708	0.00159681	0.139606	0.272401
Dubosiella	6.93752e-05	6.15953e-05	7.49855e-05	4.60261e-05	3.2132e-05	2.81275e-05	0.188064	0.31344
Eggerthella	6.65042e-05	0.000100164	0.000154707	0.000199865	4.85509e-05	7.27237e-05	0.121015	0.248237
Eisenbergiella	0.000520733	0.00121887	0.000828247	0.00152173	0.00264732	0.00453494	0.252347	0.373847
Enterobacter	5.62289e-05	5.85343e-05	0.00013144	0.000345938	9.67273e-05	0.000151134	0.835908	0.857341
Enterococcus	2.03061e-05	2.38049e-05	0.000130803	0.000175014	0.000162467	0.000340836	0.134906	0.266481
Erysipelatoclostridium	0.000142111	0.000277985	0.00029045	0.000367676	0.000118897	0.000195399	0.0810788	0.223666
Erysipelotrichaceae_UCG-003	0.00259535	0.00348352	0.00126011	0.00167078	0.00111171	0.00108873	0.77642	0.828182
Escherichia-Shigella	0.0165842	0.0280197	0.164457	0.161258	0.0427577	0.0636438	0.0055662	0.068507
Faecalibacterium	0.185439	0.103454	0.0830471	0.0827499	0.116079	0.089987	0.0882327	0.217188
Family_XIII_AD3011_group	0.000261248	0.000436671	0.000272386	0.000289195	0.000319868	0.000263551	0.612164	0.689762
Family_XIII_UCG-001	3.67049e-05	0.000110359	0.000136566	0.000250989	0.000181439	0.000316778	0.188004	0.316638
Flavonifractor	0.000725075	0.00112105	0.000496094	0.000631444	0.000445484	0.000521634	0.827222	0.859451
Fournierella	0.000103188	0.000194077	0.000505413	0.000995911	0.000246546	0.000260356	0.0813631	0.220646
Fusicatenibacter	0.00277069	0.00253767	0.00112884	0.00143981	0.00182431	0.00206003	0.17999	0.316466
Fusobacterium	1.90193e-05	4.99639e-05	0.000649651	0.00157346	6.27232e-05	0.000158625	0.0126861	0.0922626
GCA-900066225	8.66897e-05	0.000133888	2.71812e-05	5.6685e-05	0.000387735	0.00043688	0.0443368	0.177347
GCA-900066575	0.000121447	0.000133371	0.000103055	0.000142394	0.000130531	8.70145e-05	0.451792	0.56474
Gemella	2.3824e-05	2.30304e-05	0.000123641	0.000198419	2.3329e-05	5.47387e-05	0.221739	0.344449
Haemophilus	5.30355e-05	9.62888e-05	0.000247566	0.000465434	0.000136857	0.000349419	0.196873	0.318179
Holdemanella	0.0012928	0.00283071	0.000958607	0.0021926	0.00204671	0.00497407	0.0373043	0.161316
Holdemania	0.000225499	0.00031714	0.000165677	0.000172396	0.000273885	0.000274518	0.585317	0.678629
Hydrogenoanaerobacterium	0	0	0.000122086	0.000236145	0.000171952	0.000171618	0.00368517	0.0491356	3.31447	0.190665	11.086	0.00391474	2.81376	0.244906
Intestinibacter	0.00301394	0.00378585	0.000606531	0.000772051	0.00146571	0.00185762	0.191463	0.315815
Intestinimonas	0.000654312	0.000962345	0.00106882	0.00216841	0.00104233	0.00119347	0.359265	0.479019
Kosakonia	6.05395e-06	7.83123e-06	0.000504068	0.00147732	1.595e-05	1.86676e-05	0.00140904	0.0250496	12.8723	0.00160256	1.38259	0.500927	4.32656	0.114947
Lachnoclostridium	0.0329186	0.0546068	0.0131605	0.0226429	0.0052685	0.00915381	0.0905125	0.216149
Lachnospira	0.000983821	0.000990864	0.00494086	0.0129365	0.000185167	0.000160714	0.0158415	0.10561
Lachnospiraceae_FCS020_group	6.70482e-05	7.64761e-05	1.89211e-05	3.18088e-05	0.000150103	0.000158123	0.0135893	0.094534
Lachnospiraceae_ND3007_group	0.000285387	0.000242311	0.00022823	0.000595949	0.000502936	0.000615405	0.150192	0.282715
Lachnospiraceae_NK4A136_group	6.28225e-05	4.04677e-05	6.59994e-05	3.166e-05	3.87091e-05	3.94945e-05	0.316839	0.437019
Lachnospiraceae_UCG-004	0.00498531	0.0105731	0.0032662	0.00574579	0.000426743	0.000747175	0.105411	0.24094
Lachnospiraceae_UCG-010	0.00139831	0.00241907	0.00170981	0.00368308	0.00520839	0.00907613	0.800919	0.843073
Lactobacillus	0.000813697	0.000520688	0.00257322	0.00341023	0.00251349	0.00470207	0.195632	0.319399
Lactonifactor	0.000342635	0.000680901	0.000199692	0.000351342	1.33581e-05	1.3727e-05	0.0290273	0.149818
Leuconostoc	8.69185e-05	5.5055e-05	4.34782e-05	4.0527e-05	4.62535e-05	1.53692e-05	0.0358729	0.168814
Marvinbryantia	0.000224541	0.000124984	0.000244817	0.000577874	0.000130857	0.000113148	0.0689498	0.204296
Megamonas	0.0137622	0.0328455	1.18976e-05	2.16762e-05	1.56354e-05	1.79884e-05	0.000859771	0.0275127	12.3375	0.00209389	7.74371	0.0208197	0.163834	0.921348
Megasphaera	0.000909952	0.00244784	0.0277336	0.0467344	0.00320843	0.00619204	0.000987427	0.0225698	13.8286	0.000993491	3.18956	0.202954	2.52401	0.283086
Mitsuokella	0.00117648	0.00354282	0.00331496	0.00747574	0.00974826	0.0249417	0.00637278	0.0679763
Negativibacillus	0.000819488	0.00173879	0.00023056	0.000282219	0.00184886	0.00264956	0.150054	0.285817
Odoribacter	0.000525674	0.000857468	0.000550931	0.00079715	0.000535841	0.000625757	0.695008	0.777631
Olsenella	6.39862e-05	0.000164946	0.00723536	0.0182979	0.00071702	0.00098162	0.000712659	0.0285064	13.4951	0.00117376	6.53857	0.0380336	0.603176	0.739643
Oscillibacter	0.00109963	0.00122365	0.00102215	0.00125067	0.00484261	0.00604169	0.186979	0.318263
Oscillospira	4.91532e-06	1.14123e-05	1.05456e-05	2.32382e-05	0.000506811	0.00125145	0.00643356	0.0643356
Oxalobacter	0.000476095	0.000862576	6.08627e-05	9.50296e-05	0.000402803	0.000445043	0.0331907	0.160925
Parabacteroides	0.0082975	0.00631593	0.0263313	0.0366618	0.0122421	0.0067463	0.27932	0.402624
Paraprevotella	0.00202977	0.00336471	0.000799009	0.00190365	0.00231646	0.00351065	0.113251	0.244867
Parasutterella	0.000316873	0.000583489	0.0135583	0.0320003	0.000940238	0.00185572	0.018791	0.107377
Parvimonas	3.29007e-06	1.04041e-05	0.000207372	0.000588206	2.24699e-06	5.94499e-06	0.0104106	0.0793187
Phascolarctobacterium	0.0152066	0.0229767	0.0114956	0.0198793	0.0115249	0.0217973	0.276296	0.401886
Prevotella	3.22719e-06	6.80512e-06	3.32568e-06	1.05167e-05	0.000485657	0.00126235	0.204206	0.323494
Prevotella_2	0.000481811	0.00120412	0.000117601	0.000355349	0.000756571	0.00195155	0.0807164	0.226572
Prevotella_7	0.00158576	0.00377599	1.84997e-06	5.85011e-06	0	0	0.000390462	0.0624739
Prevotella_9	0.041755	0.0861042	0.00894137	0.0263277	0.0256556	0.0569013	0.0502863	0.187112
Prevotellaceae_NK3B31_group	0.000763232	0.0021264	8.8416e-05	6.80335e-05	9.40602e-05	7.25601e-05	0.979243	0.985402
Prevotellaceae_UCG-001	7.82417e-05	4.98385e-05	7.11691e-05	3.80046e-05	4.57456e-05	1.30133e-05	0.16802	0.305491
Prevotellaceae_UCG-003	0.000293383	0.00090628	3.51281e-06	7.41878e-06	2.07965e-06	5.50223e-06	0.271302	0.398242
Prevotellaceae_UCG-004	0.000181139	0.000549202	0	0	0	0	0.0638526	0.196469
Pyramidobacter	0.00366611	0.0115127	7.70491e-05	0.000127535	0.00491447	0.012239	0.00880931	0.0783049
Ralstonia	7.33798e-05	7.45169e-05	6.88183e-05	4.52891e-05	5.79036e-05	5.12604e-05	0.864141	0.875079
Romboutsia	0.00642511	0.00832096	0.00546588	0.0136998	0.0014466	0.00248605	0.116722	0.249007
Roseburia	0.0310177	0.0432558	0.0491817	0.09402	0.00375934	0.00415962	0.0546564	0.186064
Rothia	0.00023385	0.000258913	0.00105568	0.00262025	0.00042367	0.000538587	0.854515	0.870843
Ruminiclostridium_5	0.00162799	0.00172188	0.00199319	0.00310208	0.00279254	0.00313594	0.346424	0.469728
Ruminiclostridium_6	0.000112408	0.000252652	4.60388e-05	7.78244e-05	0.00119165	0.00253361	0.301102	0.422599
Ruminiclostridium_9	0.000577781	0.00103639	0.00136009	0.00213921	0.0014333	0.0013125	0.0822527	0.215745
Ruminococcaceae_NK4A214_group	0.00194243	0.00223137	0.0060446	0.0114069	0.00522979	0.00302633	0.11967	0.251937
Ruminococcaceae_UCG-002	0.031644	0.0553195	0.0161673	0.0252467	0.0414114	0.0324385	0.0604389	0.193404
Ruminococcaceae_UCG-003	0.000396284	0.000366689	0.000456146	0.000740758	0.000885967	0.000862635	0.244817	0.369535
Ruminococcaceae_UCG-004	0.000761513	0.00100179	0.00037212	0.000304268	0.00134373	0.00130905	0.0712869	0.203677
Ruminococcaceae_UCG-005	0.00626942	0.00698972	0.00962897	0.0116361	0.0120242	0.0144864	0.526325	0.633173
Ruminococcaceae_UCG-009	6.97564e-05	0.000174635	6.16725e-05	0.000121141	9.26718e-05	0.000143551	0.78824	0.835221
Ruminococcaceae_UCG-010	0.000764593	0.00142118	0.00139137	0.00265483	0.00226278	0.00298946	0.182491	0.317375
Ruminococcaceae_UCG-013	0.0029445	0.00389038	0.000760926	0.00105872	0.00227754	0.00243465	0.232901	0.354896
Ruminococcaceae_UCG-014	0.0032835	0.00657942	0.022883	0.0394538	0.0506484	0.0744326	0.0227571	0.125556
Ruminococcus_1	0.00331604	0.00422738	0.000366961	0.000413379	0.00125527	0.00118795	0.0322353	0.161176
Ruminococcus_2	0.0183651	0.0342115	0.00694982	0.0145682	0.0189537	0.0221006	0.0408455	0.167571
Senegalimassilia	0.000250858	0.000552814	1.97955e-05	5.19605e-05	0.000191618	0.00025683	0.106304	0.239558
Slackia	1.64503e-06	5.20206e-06	6.11157e-06	1.44611e-05	0.000374671	0.000977485	0.523013	0.633955
Solobacterium	8.17354e-05	0.000179691	0.000328378	0.000810773	3.20115e-05	6.34535e-05	0.0893394	0.21658
Streptococcus	0.00461107	0.00634631	0.0224399	0.0579067	0.00905392	0.016723	0.51121	0.624378
Subdoligranulum	0.0703196	0.0724363	0.0153789	0.0155782	0.0483851	0.0511254	0.0539912	0.191969
Succiniclasticum	7.3488e-05	7.95923e-05	0.000119072	6.38748e-05	5.37714e-05	2.75549e-05	0.0692946	0.201584
Succinivibrio	5.06484e-06	1.15597e-05	1.13312e-05	1.64477e-05	0.00220473	0.00571035	0.00608989	0.0695987
Sulfurovum	0.000115508	8.5233e-05	0.000184296	9.95462e-05	0.00010715	0.000110987	0.129923	0.263134
Sutterella	0.00508724	0.00699185	0.000733435	0.00143039	0.00242358	0.0053672	0.00852674	0.0802517
Turicibacter	0.00129831	0.00337961	0.000165474	0.000222667	0.000286603	0.000402615	0.345976	0.473129
Tyzzerella	0.000626785	0.00192136	0.000711762	0.00185129	9.20991e-06	1.87499e-05	0.0832261	0.214777
Tyzzerella_3	0.00114056	0.00201531	0.00034045	0.000924008	0.000690588	0.00107374	0.545427	0.646431
Tyzzerella_4	0.00280824	0.00595235	0.00277483	0.0056959	0.00326029	0.00826231	0.248562	0.371681
UBA1819	0.00128174	0.00189101	0.00122823	0.00127765	0.00255224	0.00377396	0.353928	0.475869
Veillonella	0.000461987	0.000806644	0.0207545	0.0407311	0.000106304	6.92204e-05	0.00191107	0.0305772	7.62222	0.0221236	0.51766	0.771954	10.4	0.00551653
Weissella	8.5519e-05	9.28523e-05	7.35228e-05	9.59421e-05	6.70115e-05	5.57723e-05	0.726914	0.791199
Woeseia	0.000214988	0.000141647	0.000238122	6.38187e-05	0.000218979	9.55921e-05	0.594278	0.684061
[Clostridium]_innocuum_group	6.47043e-05	9.10108e-05	0.000134709	0.000142629	0.000140627	0.000287037	0.2231	0.343231
[Eubacterium]_brachy_group	0.000300824	0.000941189	3.69994e-06	1.17002e-05	2.21611e-06	5.86328e-06	0.802892	0.839626
[Eubacterium]_coprostanoligenes_group	0.00908063	0.0152086	0.0214816	0.0245877	0.028386	0.0159165	0.0672741	0.203092
[Eubacterium]_eligens_group	0.00479299	0.0104018	0.000644561	0.00115203	0.000446476	0.000652423	0.157898	0.293764
[Eubacterium]_hallii_group	0.000971263	0.00076672	0.000435612	0.000733335	0.000830886	0.00101693	0.107658	0.235962
[Eubacterium]_nodatum_group	7.21699e-06	2.28221e-05	2.24096e-05	3.64863e-05	0.000249145	0.00042281	0.0914798	0.215246
[Eubacterium]_ruminantium_group	0.00412591	0.00999958	0.00256887	0.00599891	0.00079692	0.00142552	0.697534	0.769693
[Eubacterium]_ventriosum_group	0.00181675	0.00176653	0.000595891	0.00108395	0.000468883	0.000529683	0.289333	0.413333
[Eubacterium]_xylanophilum_group	7.40426e-05	0.00011356	9.36518e-05	0.000157335	0.000225129	0.000246056	0.396908	0.512139
[Ruminococcus]_gauvreauii_group	0.000199578	0.000165553	0.000447138	0.00110115	7.02428e-05	0.000143037	0.297453	0.421172
[Ruminococcus]_gnavus_group	0.0141637	0.0328905	0.0117115	0.0204393	0.000194191	0.000185723	0.00892064	0.0751212
[Ruminococcus]_torques_group	0.00980874	0.0116508	0.0015614	0.00184067	0.00312397	0.00204476	0.0162232	0.103828
uncultured_bacterium_f_Anaerolineaceae	7.50882e-05	4.15506e-05	0.000125286	4.53173e-05	0.000127034	5.74651e-05	0.0529305	0.192475
uncultured_bacterium_f_Christensenellaceae	0.00323968	0.00451257	0.0142893	0.0212853	0.0374955	0.0287572	0.00898866	0.0719093
uncultured_bacterium_f_Clostridiales_vadinBB60_group	0.00010931	0.000323503	0	0	7.92017e-05	0.000202307	0.101507	0.23538
uncultured_bacterium_f_Enterobacteriaceae	0.00635996	0.00655841	0.0189353	0.0414035	0.0201067	0.0267898	0.485286	0.597276
uncultured_bacterium_f_Lachnospiraceae	0.0486534	0.0542229	0.0374141	0.048859	0.020769	0.0211044	0.107475	0.238833
uncultured_bacterium_f_Muribaculaceae	0.0065051	0.0149484	0.000921843	0.00255036	0.00470243	0.0120183	0.217535	0.341231
uncultured_bacterium_f_Peptococcaceae	7.36133e-05	0.000232786	3.327e-05	4.04817e-05	0.000106959	0.000135642	0.139931	0.269746
uncultured_bacterium_f_Prevotellaceae	0.000960918	0.00207065	0.000107316	7.83951e-05	6.4335e-05	3.64002e-05	0.424132	0.542889
uncultured_bacterium_f_Ruminococcaceae	0.00150782	0.00175473	0.0020682	0.00293219	0.00383687	0.00204737	0.0842155	0.210539
uncultured_bacterium_f_Saccharimonadaceae	0.000212798	0.000370216	0.000323876	0.000514105	0.000195485	0.000288838	0.834595	0.861517
uncultured_bacterium_o_Chloroplast	0.000544052	0.000486834	0.00128298	0.00247053	0.00044179	0.000188008	0.396239	0.515433
uncultured_bacterium_o_Clostridiales	0.00034781	0.000690268	0.000716824	0.000916195	0.00180321	0.00146152	0.0181564	0.111732
uncultured_bacterium_o_Gastranaerophilales	0.00290091	0.00805383	2.7782e-06	8.78545e-06	2.24699e-06	5.94499e-06	0.00066506	0.0354699	11.8754	0.00263803	9.25967	0.00975635	0.00710528	0.996454
uncultured_bacterium_o_Lactobacillales	6.38306e-05	7.90021e-05	0.000287689	0.000443866	3.75474e-05	7.20713e-05	0.130088	0.260177
uncultured_bacterium_o_Mollicutes_RF39	0.00105064	0.00301892	0.00105069	0.0018041	0.00882045	0.0131447	0.0378541	0.159386
uncultured_bacterium_o_Rhodospirillales	4.36862e-05	0.000126464	0	0	0.00021824	0.000569993	0.179955	0.31992
