# Supplementary material for: Uncovering the characteristics of the gut microbiota in patients with acute ischemic stroke and phlegm-heat syndrome
Source: PLoS One. 2022 Nov 3;17(11):e0276598. doi: 10.1371/journal.pone.0276598 (PMC9632779; doi:10.1371/journal.pone.0276598)
Supplement: S1 Data — (ZIP) [file pone.0276598.s008.zip]

Archive with 11 entries (10 files):
- Data in brief/
- Data in brief/alpha_diversity.xls
- __MACOSX/Data in brief/._alpha_diversity.xls
- Data in brief/all samples.xls
- __MACOSX/Data in brief/._all samples.xls
- Data in brief/genus.rank_sum.xls
- __MACOSX/Data in brief/._genus.rank_sum.xls
- Data in brief/venn_otu_tab.xls
- __MACOSX/Data in brief/._venn_otu_tab.xls
- Data in brief/phylum.rank_sum.xls
- __MACOSX/Data in brief/._phylum.rank_sum.xls
